# Supplementary material for: Fertility of Pedicellate Spikelets in Sorghum Is Controlled by a Jasmonic Acid Regulatory Module
Source: Int J Mol Sci. 2019 Oct 8;20(19):4951. doi: 10.3390/ijms20194951 (PMC6801740; doi:10.3390/ijms20194951)
Supplement: Supplementary file 1 [file ijms-20-04951-s001.zip]

Archive with 15 entries (13 files):
- Supplemental Table 1_jms.txt
- __MACOSX/
- __MACOSX/._Supplemental Table 1_jms.txt
- Supplemental Table_2_jms.xlsx
- __MACOSX/._Supplemental Table_2_jms.xlsx
- Supplementary Data File 1/
- Supplementary Data File 1/diff_P1_vs_P2_c3.0_common.bed
- Supplementary Data File 1/diff_P1_vs_P2_c3.0_cond1.bed
- Supplementary Data File 1/diff_P1_vs_P2_c3.0_cond2.bed
- Supplementary Data File 1/diff_P1_vs_P3_c3.0_common.bed
- Supplementary Data File 1/diff_P1_vs_P3_c3.0_cond1.bed
- Supplementary Data File 1/diff_P1_vs_P3_c3.0_cond2.bed
- Supplementary Data File 1/diff_P2_vs_P3_c3.0_common.bed
- Supplementary Data File 1/diff_P2_vs_P3_c3.0_cond1.bed
- Supplementary Data File 1/diff_P2_vs_P3_c3.0_cond2.bed
