# Supplementary material for: Fertility of Pedicellate Spikelets in Sorghum Is Controlled by a Jasmonic Acid Regulatory Module
Source: Int J Mol Sci. 2019 Oct 8;20(19):4951. doi: 10.3390/ijms20194951 (PMC6801740; doi:10.3390/ijms20194951)
Supplement: Supplementary file 1 [file ijms-20-04951-s001.zip › Supplemental Table_2_jms.xlsx]

## Sheet: Sheet1
Gene stable ID	Interpro Description	Transcript stable ID	Chr	Start	End	Strand	Peak Score	Focus Ratio/Region Size	Annotation	Distance to TSS
SORBI_3005G015200	BTB/POZ domain	OQU82741	5	1369358	1369540	+	14.8738	NA	promoter-TSS (OQU82741)	-919
SORBI_3003G144600	Zinc finger, RING-CH-type	KXG32370	3	14757552	14757704	+	3.46708	NA	promoter-TSS (KXG32370)	-209
SORBI_3002G193100		EER96700	2	57962584	57962708	+	1.52075	NA	promoter-TSS (OQU89454)	-87
SORBI_3003G101000	SPX domain	EES00442	3	8930567	8930711	+	0.2954	NA	promoter-TSS (EES00442)	-103
SORBI_3002G213500	Small auxin-up RNA	OQU89560	2	60582528	60582708	+	14.4157	NA	promoter-TSS (OQU89560)	-140
SORBI_3003G047900	Bicarbonate transporter, eukaryotic	OQU86221	3	4376480	4376621	+	30.1459	NA	promoter-TSS (OQU86221)	-514
SORBI_3003G328700	RNA polymerase, subunit H/Rpb5 C-terminal	KXG33575	3	65408782	65408904	+	0.60391	NA	promoter-TSS (KXG33575)	-91
SORBI_3001G459800	UDP-glucose/GDP-mannose dehydrogenase, N-terminal	EER95293	1	73537470	73537689	+	9.4636	NA	promoter-TSS (EER95293)	-129
SORBI_3009G121400		KXG21888	9	47210149	47210455	+	72.2176	NA	promoter-TSS (KXG21888)	-17
SORBI_3004G221300	Sugar phosphate transporter domain	KXG30670	4	57157422	57157592	+	8.09814	NA	promoter-TSS (KXG30670)	-27
SORBI_3010G020600	Protein kinase domain	EER87774	10	1666986	1667138	+	0.93559	NA	promoter-TSS (EER87774)	-60
SORBI_3001G000700	Glutathione S-transferase, N-terminal	EER90454	1	53673	53835	+	7.04486	NA	promoter-TSS (EER90454)	-27
SORBI_3001G044800	Glycosyl hydrolases 36	EER93235	1	3330717	3330893	+	19.8002	NA	promoter-TSS (EER93235)	-100
SORBI_3009G013100	NB-ARC	OQU77233	9	1158581	1158737	+	5.79634	NA	promoter-TSS (OQU77233)	-13
SORBI_3009G024000	Nuclear factor related to kappa-B-binding protein	EES17622	9	2132903	2133046	+	6.87505	NA	promoter-TSS (EES17622)	-21
SORBI_3003G181600	Calcium-dependent channel, 7TM region, putative phosphate	EES03088	3	47885882	47886050	+	5.65524	NA	promoter-TSS (EES03088)	-139
SORBI_3010G027500	Armadillo	EER89151	10	2253098	2253232	+	5.43162	NA	promoter-TSS (EER89151)	-150
SORBI_3007G197100		OQU80851	7	62868551	62868692	+	9.82905	NA	promoter-TSS (OQU80851)	-310
SORBI_3001G391500	SANT/Myb domain	KXG39500	1	67801275	67801396	+	1.80702	NA	promoter-TSS (KXG39500)	-484
SORBI_3008G163100	F-box associated domain, type 3	OQU79562	8	59671314	59671477	+	7.86092	NA	promoter-TSS (OQU79562)	-403
SORBI_3004G206050		OQU85261	4	55691763	55691883	+	13.7675	NA	promoter-TSS (OQU85261)	-142
SORBI_3005G088300	Protein of unknown function DUF538	EES08273	5	12534708	12535036	+	25.3322	NA	promoter-TSS (EES08273)	-771
SORBI_3003G069000	Transferase	KXG31861	3	5901151	5901274	+	1.30846	NA	promoter-TSS (KXG31861)	-552
SORBI_3002G418000		OQU90477	2	76559888	76560018	+	0.2608	NA	promoter-TSS (OQU90477)	-960
SORBI_3007G002000	Heavy metal-associated domain, HMA	EES14354	7	166164	166390	+	0.49497	NA	promoter-TSS (EES14354)	-998
SORBI_3001G313800	B3 DNA binding domain	EER92015	1	60095915	60096080	+	0.74115	NA	promoter-TSS (EER92015)	-596
SORBI_3010G130601		OQU76325	10	17629844	17630029	+	12.7547	NA	promoter-TSS (OQU76325)	-876
SORBI_3001G334501	Fatty acid desaturase, type 2	OQU92381	1	62341247	62341412	+	0.85316	NA	promoter-TSS (OQU92381)	-790
SORBI_3003G363200	Zinc finger C2H2-type	OQU87893	3	68053568	68053750	+	16.2116	NA	promoter-TSS (EES03920)	-402
SORBI_3006G266900	Leucine-rich repeat	KXG27431	6	60036880	60037062	+	4.21473	NA	promoter-TSS (KXG27431)	-299
SORBI_3010G170550		OQU76590	10	50199543	50199729	+	16.9256	NA	promoter-TSS (OQU76590)	-392
SORBI_3006G060800		KXG26170	6	41265015	41265154	+	12.7832	NA	promoter-TSS (KXG26170)	-593
SORBI_3008G047700	Domain of unknown function DUF676, lipase-like	EES16701	8	4691715	4691873	+	4.35149	NA	promoter-TSS (EES16701)	-379
SORBI_3005G002400	P-loop containing nucleoside triphosphate hydrolase	OQU82681	5	190008	190137	+	14.022	NA	promoter-TSS (OQU82681)	-416
SORBI_3003G061900	Zinc finger, RING-type	EES00281	3	5413484	5413654	+	0.73295	NA	promoter-TSS (EES00281)	-169
SORBI_3007G006200	NB-ARC	KXG24190	7	527369	527507	+	1.23966	NA	promoter-TSS (KXG24190)	-28
SORBI_3009G040325		OQU77392	9	3882145	3882284	+	3.90873	NA	promoter-TSS (OQU77392)	-303
SORBI_3002G233700	Solute carrier family 13	EER96900	2	62472426	62472553	+	11.4938	NA	promoter-TSS (EER96900)	-99
SORBI_3005G220101	Protein modifier of SNC1 1-like	OQU84043	5	70670010	70670158	+	9.41459	NA	promoter-TSS (OQU84043)	-323
SORBI_3001G406800	Asparagine synthase	KXG39586	1	69115913	69116052	+	14.6551	NA	promoter-TSS (KXG39586)	-277
SORBI_3008G159901	Protein kinase domain	OQU79537	8	59313669	59313788	+	10.5673	NA	promoter-TSS (OQU79537)	-19
SORBI_3001G040100	Methylenetetrahydrofolate reductase	EER90654	1	2981359	2981529	+	6.05214	NA	promoter-TSS (EER90654)	-100
SORBI_3001G195100	Cytochrome P450	EER93940	1	17500690	17500816	+	1.79902	NA	promoter-TSS (EER93940)	-123
SORBI_3002G151500	ENT domain	KXG35267	2	45096186	45096400	+	13.3209	NA	promoter-TSS (KXG35267)	-746
SORBI_3010G022100	Magnesium-protoporphyrin IX methyltransferase	EER87781	10	1801922	1802082	+	8.67438	NA	promoter-TSS (EER87781)	-510
SORBI_3006G143300	RNA recognition motif domain	EES11106	6	50567152	50567365	+	15.04	NA	promoter-TSS (EES11106)	-76
SORBI_3007G008400		KXG24202	7	748350	748499	+	32.7166	NA	promoter-TSS (KXG24202)	-947
SORBI_3010G235400	F-box domain	EER90250	10	57779778	57779916	+	5.66573	NA	promoter-TSS (EER90250)	-453
SORBI_3009G213700		KXG22434	9	55913447	55913649	+	32.5153	NA	promoter-TSS (KXG22434)	-182
SORBI_3006G160500	Aspartic peptidase A1 family	EES12561	6	51845606	51845732	+	23.3393	NA	promoter-TSS (EES12561)	-948
SORBI_3003G387700		EES04034	3	69928617	69928741	+	0.82146	NA	promoter-TSS (EES04034)	-283
SORBI_3010G013700		EER89091	10	1144894	1145037	+	9.44197	NA	promoter-TSS (EER89091)	-94
SORBI_3006G011800		KXG25788	6	1728258	1728386	+	6.96483	NA	promoter-TSS (KXG25788)	-16
SORBI_3001G261250		OQU91868	1	32544753	32545126	+	0.06449	NA	promoter-TSS (OQU91867)	-94
SORBI_3005G168500	Histone H2A	KXG28801	5	64736762	64736893	+	0.18408	NA	promoter-TSS (KXG28801)	-938
SORBI_3010G275700	SANT/Myb domain	KXG20957	10	60878357	60878479	+	10.1134	NA	promoter-TSS (KXG20957)	-862
SORBI_3004G169900	U box domain	EES05205	4	52145421	52145544	+	10.1765	NA	promoter-TSS (EES05205)	-706
SORBI_3005G142300	Zinc finger, RING-type	OQU83597	5	60462940	60463089	+	0.40776	NA	promoter-TSS (OQU83597)	-362
SORBI_3004G346300	Heavy metal-associated domain, HMA	KXG31367	4	67600821	67600959	+	10.7031	NA	promoter-TSS (KXG31367)	-985
SORBI_3003G185700	Zinc finger, RanBP2-type	OQU87002	3	50050518	50050665	+	0.3406	NA	promoter-TSS (OQU87002)	-363
SORBI_3007G189800	B-box-type zinc finger	EES14176	7	62271441	62271637	+	4.9972	NA	promoter-TSS (EES14176)	-282
SORBI_3003G172850	RNA polymerase Rpb2, domain 2	OQU86911	3	38368664	38368832	+	24.5135	NA	promoter-TSS (OQU86911)	-470
SORBI_3006G209400	PPM-type phosphatase domain	EES12828	6	55919481	55919628	+	11.7189	NA	promoter-TSS (EES12828)	-28
SORBI_3007G097700	GTD-binding domain	KXG24884	7	19320664	19320822	+	46.097	NA	promoter-TSS (KXG24887)	-54
SORBI_3001G080600		EER90839	1	6229009	6229256	+	6.76963	NA	promoter-TSS (EER90839)	-889
SORBI_3003G093400	Transmembrane protein DDB_G0292058-like	EES00405	3	8140114	8140380	+	10.8175	NA	promoter-TSS (EES00405)	-361
SORBI_3002G299200	PAZ domain	EER97198	2	67478161	67478333	+	7.73014	NA	promoter-TSS (EER97198)	-134
SORBI_3004G313300		EES07602	4	65010588	65010723	+	0.10299	NA	promoter-TSS (EES07602)	-350
SORBI_3003G075901	UDP-glucuronosyl/UDP-glucosyltransferase	OQU86341	3	6462086	6462243	+	0.11494	NA	promoter-TSS (OQU86341)	-885
SORBI_3009G207000	Protein of unknown function DUF502	EES19854	9	55475768	55475902	+	13.4952	NA	promoter-TSS (EES19854)	-79
SORBI_3004G321300	AP2/ERF domain	EES07642	4	65625682	65625822	+	0.71011	NA	promoter-TSS (EES07642)	-551
SORBI_3008G176600		EES17426	8	61074090	61074254	+	0.78346	NA	promoter-TSS (EES17426)	-403
SORBI_3001G433000	FAR1 DNA binding domain	OQU92895	1	71164539	71164704	+	9.1105	NA	promoter-TSS (OQU92895)	-123
SORBI_3003G391100	Myc-type, basic helix-loop-helix (bHLH) domain	KXG33923	3	70238565	70238742	+	0.15013	NA	promoter-TSS (KXG33923)	-6
SORBI_3007G035600	Major sperm protein (MSP) domain	EES13332	7	3213163	3213337	+	16.1068	NA	promoter-TSS (EES13332)	-81
SORBI_3008G032100		EES16622	8	2874969	2875119	+	0.27453	NA	promoter-TSS (EES16622)	-163
SORBI_3002G394500	Stomatal closure-related actin-binding protein, coiled-coil domain	OQU90356	2	74721136	74721284	+	1.03079	NA	promoter-TSS (OQU90358)	-294
SORBI_3008G185600		OQU79716	8	62000121	62000284	+	0.54574	NA	promoter-TSS (OQU79716)	-526
SORBI_3003G346100	Small subunit of serine palmitoyltransferase-like	EES01711	3	66703989	66704134	+	22.0011	NA	promoter-TSS (EES01711)	-218
SORBI_3002G399500	Transmembrane protein TMEM64	EER99817	2	75056209	75056329	+	0.63095	NA	promoter-TSS (EER99817)	-424
SORBI_3008G018800	Non-structural maintenance of chromosomes element 1	OQU78650	8	1537785	1537936	+	14.9697	NA	promoter-TSS (OQU78650)	-102
SORBI_3002G275500	SANT/Myb domain	KXG36070	2	65826510	65826672	+	24.4988	NA	promoter-TSS (KXG36070)	-800
SORBI_3006G138400	Leucine-rich repeat	OQU81900	6	50064744	50064867	+	15.1638	NA	promoter-TSS (OQU81900)	-178
SORBI_3006G101700	Peptidase C19, ubiquitin carboxyl-terminal hydrolase	EES12269	6	47215633	47215756	+	8.02095	NA	promoter-TSS (EES12269)	-36
SORBI_3006G163800	Diacylglycerol kinase, catalytic domain	OQU82050	6	52154789	52154948	+	8.46926	NA	promoter-TSS (KXG26808)	-214
SORBI_3010G013500	WRC domain	EER89089	10	1133611	1133753	+	0.36797	NA	promoter-TSS (EER89089)	-175
SORBI_3001G079200	Protein kinase domain	EER90833	1	6086310	6086665	+	0.21002	NA	promoter-TSS (EER90833)	-971
SORBI_3006G203300	The Golgi pH regulator/GPCR-type G protein	KXG27043	6	55406075	55406236	+	6.90349	NA	promoter-TSS (KXG27043)	-470
SORBI_3008G036900	SANT/Myb domain	EES15678	8	3490823	3491011	+	1.37527	NA	promoter-TSS (OQU78717)	-144
SORBI_3001G415300	ABC transporter-like	EER92449	1	69685966	69686171	+	13.0857	NA	promoter-TSS (EER92449)	-51
SORBI_3007G119800	ABC transporter-like	EES14950	7	51500929	51501050	+	3.48339	NA	promoter-TSS (EES14950)	-219
SORBI_3006G088000	Heat shock chaperonin-binding	EES12206	6	45721189	45721344	+	11.5176	NA	promoter-TSS (EES12206)	-54
SORBI_3001G282900	Cytidyltransferase-like domain	EER91863	1	55512183	55512343	+	6.78244	NA	promoter-TSS (EER91863)	-99
SORBI_3005G000500	Kinesin motor domain	EES09071	5	63776	63906	+	4.91431	NA	promoter-TSS (EES09071)	-189
SORBI_3002G260700	Arf GTPase activating protein	EER99172	2	64585301	64585445	+	6.48958	NA	promoter-TSS (EER99172)	-413
SORBI_3009G037600	tRNA/rRNA methyltransferase, SpoU type	KXG21260	9	3547602	3547731	+	4.33905	NA	promoter-TSS (EES17686)	-165
SORBI_3003G039900	F-box domain	KXG31669	3	3711687	3711807	+	4.27366	NA	promoter-TSS (KXG31669)	-288
SORBI_3006G016700	RNA-dependent RNA polymerase, eukaryotic-type	OQU81143	6	2629779	2629947	+	8.93741	NA	promoter-TSS (OQU81143)	-192
SORBI_3010G266800	Magnesium transporter NIPA	EER90395	10	60179275	60179464	+	6.48478	NA	promoter-TSS (EER90395)	-84
SORBI_3010G101800	Dynamin central domain	EER88160	10	9412615	9412802	+	9.92464	NA	promoter-TSS (EER88160)	-74
SORBI_3001G371300	Zinc finger, RING-type	EER92269	1	65959969	65960103	+	8.96103	NA	promoter-TSS (EER92269)	-351
SORBI_3002G236200	Myc-type, basic helix-loop-helix (bHLH) domain	OQU89654	2	62704317	62704559	+	32.3016	NA	promoter-TSS (OQU89654)	-755
SORBI_3002G236200	Myc-type, basic helix-loop-helix (bHLH) domain	OQU89655	2	62704400	62704543	+	0.46464	NA	promoter-TSS (OQU89655)	-722
SORBI_3006G090300	Signal transduction response regulator, receiver domain	EES10856	6	46040053	46040212	+	7.61103	NA	promoter-TSS (EES10856)	-57
SORBI_3004G142400	Histidine kinase/HSP90-like ATPase	KXG30181	4	42124997	42125133	+	17.7251	NA	promoter-TSS (KXG30181)	-79
SORBI_3003G316200	SNARE associated Golgi protein	KXG33509	3	64393093	64393216	+	10.0654	NA	promoter-TSS (KXG33509)	-115
SORBI_3008G073000	Myb/SANT-like domain	EES15828	8	10100542	10100686	+	8.8581	NA	promoter-TSS (EES15828)	-835
SORBI_3003G218600	Protein of unknown function DUF1644	KXG32886	3	55388746	55388889	+	10.0648	NA	promoter-TSS (KXG32886)	-313
SORBI_3001G062900	Transferrin receptor-like, dimerisation domain	EER93326	1	4707162	4707302	+	9.13011	NA	promoter-TSS (EER93326)	-243
SORBI_3005G207550		OQU83970	5	69386298	69386468	+	16.6104	NA	promoter-TSS (OQU83970)	-144
SORBI_3005G090500		KXG28142	5	13187062	13187182	+	4.3896	NA	promoter-TSS (KXG28142)	-843
SORBI_3002G282900	Ornithine/DAP/Arg decarboxylase	EER99286	2	66403773	66403927	+	17.3436	NA	promoter-TSS (EER99286)	-276
SORBI_3004G232201		OQU85399	4	58132398	58132522	+	18.0344	NA	promoter-TSS (OQU85399)	-970
SORBI_3001G021601		OQU90667	1	1777357	1777528	+	21.8191	NA	promoter-TSS (OQU90667)	-817
SORBI_3005G153600	Knottin, scorpion toxin-like superfamily	KXG28691	5	62472543	62472836	+	3.29785	NA	promoter-TSS (KXG28691)	-811
SORBI_3001G366900	F-box domain	OQU92570	1	65564943	65565070	+	8.19024	NA	promoter-TSS (OQU92570)	-808
SORBI_3002G135750	Zinc finger, CCHC-type	OQU89031	2	20330027	20330148	+	6.43971	NA	promoter-TSS (OQU89031)	-806
SORBI_3001G467400	Cysteine-rich transmembrane CYSTM domain	KXG39942	1	74049496	74049683	+	19.1027	NA	promoter-TSS (KXG39942)	-777
SORBI_3001G355400	Ribosomal protein S4/S9, N-terminal	OQU92521	1	64522838	64523007	+	16.8682	NA	promoter-TSS (OQU92521)	-739
SORBI_3008G097966	Chaperonin Cpn60/TCP-1 family	OQU79116	8	46527516	46527667	+	0.66576	NA	promoter-TSS (OQU79116)	-661
SORBI_3004G337600		EES07712	4	66922755	66922909	+	30.958	NA	promoter-TSS (EES07712)	-633
SORBI_3008G065050		OQU78869	8	7233974	7234121	+	48.6661	NA	promoter-TSS (OQU78869)	-624
SORBI_3001G329200	Rab GDI protein	EER92083	1	61673186	61673367	+	24.0766	NA	promoter-TSS (EER92083)	-581
SORBI_3003G171950	Photosystem II reaction centre protein H	OQU86906	3	38335108	38335318	+	15.1251	NA	promoter-TSS (OQU86906)	-576
SORBI_3005G135600	Chalcone/stilbene synthase, N-terminal	KXG28549	5	58502349	58502588	+	16.5251	NA	promoter-TSS (KXG28549)	-526
SORBI_3004G206800		KXG30579	4	55732015	55732147	+	12.736	NA	promoter-TSS (ENSRNA049996339-T1)	-510
SORBI_3007G201450		OQU80870	7	63241898	63242084	+	10.1661	NA	promoter-TSS (OQU80870)	-505
SORBI_3004G156000	Short-chain dehydrogenase/reductase SDR	EES05127	4	49331629	49331750	+	4.338	NA	promoter-TSS (EES05127)	-477
SORBI_3001G256300		OQU91842	1	29787833	29787970	+	0.26596	NA	promoter-TSS (OQU91843)	-463
SORBI_3002G250200	NAD(P)-binding domain	EER99109	2	63731905	63732034	+	23.0999	NA	promoter-TSS (EER99109)	-433
SORBI_3005G081300		KXG28070	5	10705238	10705365	+	0.43298	NA	promoter-TSS (KXG28070)	-389
SORBI_3001G260550		OQU91863	1	31762264	31762384	+	33.2251	NA	promoter-TSS (OQU91863)	-340
SORBI_3010G221900	BTB/POZ domain	OQU76843	10	56440039	56440174	+	20.9133	NA	promoter-TSS (OQU76843)	-287
SORBI_3010G214150		OQU76805	10	55717433	55717576	+	0.35059	NA	promoter-TSS (OQU76805)	-237
SORBI_3002G039700	FAS1 domain	EER98004	2	3859605	3859743	+	0.54044	NA	promoter-TSS (EER98004)	-228
SORBI_3006G163700	Transport and Golgi organisation protein 2	KXG26808	6	52154763	52154944	+	0.38558	NA	promoter-TSS (OQU82050)	-200
SORBI_3002G134700		KXG35121	2	20030998	20031169	+	0.33436	NA	promoter-TSS (KXG35121)	-178
SORBI_3006G129200	Zinc finger, RING-type	OQU81845	6	49394390	49394552	+	0.67509	NA	promoter-TSS (OQU81845)	-91
SORBI_3006G089200		KXG26367	6	45865065	45865209	+	0.15406	NA	promoter-TSS (KXG26367)	-89
SORBI_3002G348200		KXG36533	2	71343099	71343230	+	0.33801	NA	promoter-TSS (KXG36533)	-86
SORBI_3007G123850	Reverse transcriptase domain	OQU80412	7	53073777	53073915	+	4.54486	NA	promoter-TSS (OQU80412)	-59
SORBI_3010G201332		OQU76752	10	54430415	54430551	+	41.7738	NA	promoter-TSS (OQU76752)	-9
SORBI_3003G261500	Alpha/beta hydrolase fold-1	KXG33155	3	59929092	59929247	+	4.16552	NA	promoter-TSS (KXG33155)	-698
SORBI_3009G235600	Sugar/inositol transporter	EES18699	9	57454494	57454673	+	22.3359	NA	promoter-TSS (EES18699)	-798
SORBI_3002G021700	F-box domain	EER97916	2	1995289	1995420	+	0.40572	NA	promoter-TSS (EER97916)	-256
SORBI_3007G069600	Bromodomain	KXG24661	7	7748875	7749032	+	8.50097	NA	promoter-TSS (KXG24659)	-323
SORBI_3007G069600	Bromodomain	KXG24660	7	7748909	7749030	+	2.01389	NA	promoter-TSS (KXG24661)	-307
SORBI_3005G087100		OQU83166	5	12286741	12286863	+	10.209	NA	promoter-TSS (EES09552)	-565
SORBI_3004G198200	POLYCHOME/GIGAS CELL1	OQU85228	4	54920638	54920761	+	17.9868	NA	promoter-TSS (OQU85228)	-104
SORBI_3004G289500		KXG31057	4	63063563	63063685	+	13.6396	NA	promoter-TSS (KXG31057)	-83
SORBI_3010G115500	Leucine-rich repeat	EER88225	10	12329573	12329719	+	0.56838	NA	promoter-TSS (EER88225)	-436
SORBI_3001G214600	Protein of unknown function UPF0301	EER91463	1	19780478	19780670	+	18.8728	NA	promoter-TSS (EER91463)	-26
SORBI_3001G496700	IQ motif, EF-hand binding site	KXG40135	1	76660720	76660885	+	5.59567	NA	promoter-TSS (KXG40135)	-534
SORBI_3001G137800	Ankyrin repeat	OQU91203	1	10940936	10941118	+	17.2278	NA	promoter-TSS (EER91080)	-314
SORBI_3002G002500	Domain of unknown function DUF1084	EER97820	2	333364	333587	+	6.29926	NA	promoter-TSS (EER97820)	-252
SORBI_3010G204300	Ubiquitin system component Cue	EER90099	10	54663262	54663402	+	16.8391	NA	promoter-TSS (EER90099)	-142
SORBI_3008G002400	P-loop containing nucleoside triphosphate hydrolase	EES15497	8	218816	218999	+	0.90764	NA	promoter-TSS (EES15497)	-484
SORBI_3002G375300	FYVE zinc finger	OQU90261	2	73277382	73277543	+	39.6879	NA	promoter-TSS (OQU90261)	-198
SORBI_3004G263500	Heat shock protein 70 family	KXG30897	4	60845252	60845617	+	11.0579	NA	promoter-TSS (KXG30897)	-729
SORBI_3010G205200	Fibronectin type III	KXG20468	10	54809504	54809634	+	5.74184	NA	promoter-TSS (EER88706)	-92
SORBI_3003G118200	MoaB/Mog domain	EES02716	3	10688861	10689052	+	7.30357	NA	promoter-TSS (EES02716)	-646
SORBI_3003G363100	Glycosyl transferase family 29	EES03917	3	68040281	68040527	+	11.2741	NA	promoter-TSS (OQU87892)	-85
SORBI_3003G092700	Glycosyl transferase, family 14	EES02591	3	8064950	8065179	+	17.5609	NA	promoter-TSS (OQU86462)	-372
SORBI_3003G092700	Glycosyl transferase, family 14	OQU86462	3	8064996	8065126	+	0.25613	NA	promoter-TSS (EES02591)	-369
SORBI_3002G271700	Rhodanese-like domain	EER99227	2	65511977	65512158	+	21.8921	NA	promoter-TSS (EER99227)	-210
SORBI_3009G259100	CCT domain	KXG22724	9	59263668	59263953	+	19.9495	NA	promoter-TSS (KXG22724)	-162
SORBI_3004G078900	Abhydrolase domain containing 18	EES06450	4	6511031	6511203	+	4.51627	NA	promoter-TSS (EES06450)	-63
SORBI_3002G406500	Translation elongation factor EF1B, beta/delta chains, conserved site	EER97683	2	75594898	75595023	+	4.78741	NA	promoter-TSS (EER99862)	-97
SORBI_3002G336000	PB1 domain	EER99518	2	70400686	70400851	+	15.4879	NA	promoter-TSS (EER99518)	-311
SORBI_3001G299800		EER91938	1	58097488	58097617	+	12.956	NA	promoter-TSS (KXG38927)	-276
SORBI_3004G058050		EES04604	4	4655274	4655396	+	4.17668	NA	promoter-TSS (EES04604)	-472
SORBI_3001G195000	Protein kinase domain	EER91375	1	17475015	17475185	+	29.612	NA	promoter-TSS (EER91375)	-177
SORBI_3006G147600	Aromatic amino acid beta-eliminating lyase/threonine aldolase	KXG26721	6	50926248	50926391	+	0.65928	NA	promoter-TSS (KXG26721)	-343
SORBI_3008G042300	TB2/DP1/HVA22-related protein	EES15698	8	4139376	4139496	+	0.38386	NA	promoter-TSS (EES15698)	-58
SORBI_3004G288700	Major intrinsic protein	EES07484	4	63027194	63027317	+	12.5277	NA	promoter-TSS (EES07484)	-49
SORBI_3009G144500		KXG22043	9	50178095	50178303	+	24.2901	NA	promoter-TSS (KXG22042)	-570
SORBI_3001G436800		OQU92909	1	71492343	71492492	+	18.8022	NA	promoter-TSS (OQU92909)	-868
SORBI_3006G119600	C2 domain	EES10990	6	48649898	48650032	+	4.69353	NA	promoter-TSS (EES10990)	-459
SORBI_3001G107100	Tubulin	KXG37668	1	8268942	8269077	+	14.2597	NA	promoter-TSS (KXG37667)	-288
SORBI_3004G302700	YABBY protein	EES05828	4	64152241	64152415	+	5.60215	NA	promoter-TSS (OQU85760)	-214
SORBI_3004G351400	O-methyltransferase domain	EES06050	4	68006409	68006655	+	10.1407	NA	promoter-TSS (EES06050)	-25
SORBI_3001G122832	Protein kinase domain	OQU91136	1	9667332	9667477	+	0.44335	NA	promoter-TSS (OQU91136)	-638
SORBI_3004G271500		KXG30941	4	61539858	61539978	+	10.5558	NA	promoter-TSS (KXG30942)	-159
SORBI_3009G244200	Homeodomain, ZF-HD class	OQU78488	9	58020172	58020337	+	8.35048	NA	promoter-TSS (OQU78488)	-288
SORBI_3009G001200	Zinc finger, RING-type	EES17520	9	140776	140993	+	21.3115	NA	promoter-TSS (EES17520)	-363
SORBI_3007G076800	B3 DNA binding domain	OQU80084	7	8890409	8890547	+	13.052	NA	promoter-TSS (OQU80084)	-227
SORBI_3005G107300	Protein of unknown function DUF1685	EES08406	5	20215098	20215310	+	22.6919	NA	promoter-TSS (EES08406)	-106
SORBI_3001G401600	Glycosyltransferase 34	EER92398	1	68708036	68708174	+	23.3084	NA	promoter-TSS (EER92398)	-174
SORBI_3008G034500	Phytosulfokine	EES15665	8	3184298	3184454	+	18.1433	NA	promoter-TSS (EES15665)	-815
SORBI_3006G261200	Myb-like domain	KXG27398	6	59612394	59612544	+	0.66685	NA	promoter-TSS (KXG27398)	-367
SORBI_3004G013800	PMR5 N-terminal domain	EES06164	4	1128752	1128908	+	0.2505	NA	promoter-TSS (EES06164)	-919
SORBI_3005G172800	Domain of unknown function DUF629	OQU83777	5	65248359	65248509	+	0.34678	NA	promoter-TSS (OQU83778)	-236
SORBI_3009G140000	Mlo-related protein	EES19537	9	49694203	49694345	+	5.45242	NA	promoter-TSS (EES19537)	-104
SORBI_3003G169300	Ribosomal protein S2	EES02994	3	28858328	28858591	+	11.873	NA	exon (EES02995, exon 1 of 1)	-1794
SORBI_3010G236100	C2 domain	OQU76924	10	57837747	57837880	+	0.16267	NA	Intergenic	-1454
SORBI_3004G038900	NYN domain, limkain-b1-type	KXG29459	4	3214425	3214595	+	8.73513	NA	Intergenic	-1502
SORBI_3004G339800	SPX domain	EES07731	4	67161311	67161455	+	24.5704	NA	Intergenic	-1473
SORBI_3001G111150	Proton-dependent oligopeptide transporter family	OQU91087	1	8663966	8664092	+	6.61181	NA	Intergenic	-1051
SORBI_3003G055800		EES00247	3	4999810	5000069	+	28.407	NA	Intergenic	-1756
SORBI_3009G136900	Proton-dependent oligopeptide transporter family	EES19524	9	49352651	49352771	+	17.725	NA	Intergenic	-1268
SORBI_3004G105500		EES06567	4	9950989	9951140	+	0.62237	NA	Intergenic	-1051
SORBI_3009G032300	Protein kinase domain	EES18967	9	2904172	2904377	+	13.5519	NA	Intergenic	-1744
SORBI_3010G006700	EamA domain	OQU75691	10	546131	546258	+	2.0084	NA	Intergenic	-1540
SORBI_3007G107100		EES14884	7	38828375	38828537	+	0.83428	NA	Intergenic	-1863
SORBI_3005G087900	Glycosyl-hydrolase family 116, catalytic region	KXG28122	5	12504621	12504741	+	6.46143	NA	Intergenic	-1170
SORBI_3003G169900	3-dehydroquinate dehydratase type I	EES00779	3	29368099	29368297	+	20.0754	NA	Intergenic	-1538
SORBI_3001G351000	DAHP synthetase, class II	EER94760	1	64063280	64063404	+	7.61272	NA	Intergenic	-1238
SORBI_3003G139800	Protein kinase domain	OQU86753	3	13583769	13584001	+	17.4591	NA	Intergenic	-1196
SORBI_3002G005200	Dirigent protein	EER95734	2	549558	549680	+	1.37972	NA	Intergenic	-1540
SORBI_3006G148000	SANT/Myb domain	EES12516	6	50963622	50963834	+	13.9769	NA	Intergenic	-1308
SORBI_3002G149550	NADH:quinone oxidoreductase/Mrp antiporter, membrane subunit	OQU89126	2	41888582	41888705	+	5.58093	NA	Intergenic	-1399
SORBI_3001G462401	Pentatricopeptide repeat	OQU93031	1	73685111	73685234	+	1.96873	NA	Intergenic	-1951
SORBI_3010G020800	Aminotransferases, class-I, pyridoxal-phosphate-binding site	EER87775	10	1694128	1694252	+	6.23293	NA	Intergenic	-1200
SORBI_3004G254000	Zinc finger, Dof-type	KXG30845	4	60024897	60025086	+	5.1819	NA	Intergenic	-1992
SORBI_3005G179600	Armadillo-type fold	OQU83803	5	66215713	66215877	+	0.27989	NA	Intergenic	-1942
SORBI_3002G168100	ABC transporter-like	OQU89274	2	52580863	52581000	+	1.67298	NA	Intergenic	-1652
SORBI_3004G129700	Multi antimicrobial extrusion protein	EES06697	4	16519929	16520078	+	15.1978	NA	Intergenic	-1800
SORBI_3001G317200	Glutathione S-transferase, N-terminal	EER94597	1	60558020	60558161	+	0.12487	NA	Intergenic	-1570
SORBI_3004G121900	Expansin	EES04909	4	13419095	13419261	+	0.5059	NA	Intergenic	-1558
SORBI_3010G096400	PMR5 N-terminal domain	EER88133	10	8694655	8694837	+	0.46629	NA	Intergenic	-1165
SORBI_3005G071700	NB-ARC	EES08151	5	8491146	8491294	+	12.784	NA	Intergenic	-1405
SORBI_3003G305601	X8 domain	OQU87600	3	63534809	63534967	+	18.2901	NA	Intergenic	-1394
SORBI_3002G185600	Major facilitator superfamily	EER98816	2	56975577	56975826	+	71.1213	NA	TTS (EER98817)	-1891
SORBI_3001G544600	Phosphoribosyltransferase domain	OQU93498	1	80880555	80880704	+	60.3272	NA	Intergenic	-1951
SORBI_3009G221500	Phosphatidic acid phosphatase type 2/haloperoxidase	EES19904	9	56470434	56470669	+	15.3576	NA	Intergenic	-1415
SORBI_3005G103800	Small GTP-binding protein domain	KXG28257	5	18468499	18468881	+	0.59437	NA	Intergenic	-1745
SORBI_3004G324700		OQU85849	4	65990056	65990306	+	31.3354	NA	Intergenic	-1621
SORBI_3003G107100	Proton-dependent oligopeptide transporter family	OQU86563	3	9704643	9704806	+	0.07229	NA	Intergenic	-1710
SORBI_3004G143100	Pentatricopeptide repeat	OQU84915	4	42479330	42479454	+	5.43561	NA	Intergenic	-1396
SORBI_3009G246600		OQU78502	9	58229206	58229343	+	8.38819	NA	Intergenic	-1362
SORBI_3007G183800	Ankyrin repeat	EES15259	7	61701920	61702046	+	0.33504	NA	Intergenic	-1894
SORBI_3003G010400	Small GTPase	EES02212	3	890699	890824	+	9.1355	NA	exon (OQU86081, exon 8 of 8)	-1224
SORBI_3009G059700	Thioredoxin	EES19112	9	6245580	6245704	+	6.29706	NA	Intergenic	-1476
SORBI_3010G057500	Armadillo-type fold	OQU75928	10	4503246	4503380	+	1.23605	NA	Intergenic	-1888
SORBI_3003G115400	Nucleic acid-binding, OB-fold	KXG32188	3	10402514	10402649	+	6.32303	NA	Intergenic	-1925
SORBI_3002G230000	Myc-type, basic helix-loop-helix (bHLH) domain	EER96881	2	62131601	62131792	+	6.39538	NA	Intergenic	-1179
SORBI_3004G268200		OQU85551	4	61214635	61214768	+	5.60919	NA	Intergenic	-1805
SORBI_3005G158400		EES09973	5	63237350	63237502	+	0.66305	NA	Intergenic	-1320
SORBI_3003G207000		EES03215	3	53774763	53774893	+	0.41404	NA	Intergenic	-1520
SORBI_3009G127000	Leucine-rich repeat-containing N-terminal, plant-type	KXG21925	9	48075849	48075978	+	0.25059	NA	Intergenic	-1873
SORBI_3002G303200	BLOC-1-related complex subunit 6	EER97220	2	67916295	67916449	+	0.83051	NA	Intergenic	-1493
SORBI_3001G162100	WRKY domain	OQU91312	1	13347528	13347743	+	14.2744	NA	Intergenic	-1709
SORBI_3001G279400		KXG38785	1	54564464	54564586	+	0.06843	NA	Intergenic	-1589
SORBI_3005G194800	Protein SPIRAL1-like	EES10151	5	67848704	67848840	+	1.07272	NA	Intergenic	-1665
SORBI_3006G175400	F-box domain	OQU82118	6	53056402	53056522	+	6.18338	NA	Intergenic	-1100
SORBI_3002G428900	Serine-threonine/tyrosine-protein kinase, catalytic domain	EER97790	2	77498173	77498292	+	1.14972	NA	Intergenic	-1589
SORBI_3004G047400	CBS domain	EES06311	4	3854333	3854495	+	14.3109	NA	Intergenic	-1477
SORBI_3010G274000	Cyclin, C-terminal domain	KXG20945	10	60708529	60708675	+	17.0469	NA	Intergenic	-1703
SORBI_3005G229232		OQU84104	5	71642226	71642361	+	5.77418	NA	TTS (KXG29217)	-1281
SORBI_3007G140800	Fatty acid desaturase domain	EES15058	7	56989022	56989157	+	0.40873	NA	Intergenic	-1610
SORBI_3002G014900	FBD domain	OQU88336	2	1320891	1321123	+	13.7352	NA	Intergenic	-1039
SORBI_3010G008000	SANT/Myb domain	KXG19123	10	642511	642712	+	34.3592	NA	Intergenic	-1977
SORBI_3003G216800	Transcription factor, MADS-box	KXG32874	3	55223561	55223695	+	7.45884	NA	Intergenic	-1951
SORBI_3002G108900	Sugar/inositol transporter	EER96236	2	13226939	13227065	+	0.26922	NA	Intergenic	-1943
SORBI_3010G173600	Oxygen oxidoreductase covalent FAD-binding site	KXG20232	10	50885362	50885482	+	12.3043	NA	Intergenic	-1833
SORBI_3010G192366	Transcription factor TGA like domain	KXG20382	10	53455706	53455856	+	19.8955	NA	exon (OQU76708, exon 5 of 8)	-1817
SORBI_3008G069901		OQU78906	8	8596517	8596658	+	1.35787	NA	Intergenic	-1758
SORBI_3001G280800	Glutathione S-transferase, N-terminal	EER94409	1	55013006	55013135	+	7.9111	NA	Intergenic	-1746
SORBI_3007G040600	Basal layer antifungal peptide	EES14548	7	4041212	4041364	+	6.34171	NA	Intergenic	-1637
SORBI_3008G153300	Zinc finger, RING-type	EES17319	8	58564734	58564928	+	15.268	NA	Intergenic	-1623
SORBI_3002G109800	Glycoside hydrolase family 18, catalytic domain	EER98376	2	13361107	13361257	+	0.11036	NA	Intergenic	-1598
SORBI_3004G136701		OQU84881	4	35874268	35874403	+	0.52716	NA	Intergenic	-1572
SORBI_3010G112500		KXG19769	10	11642662	11642822	+	0.54077	NA	Intergenic	-1513
SORBI_3006G206400	Galactose oxidase/kelch, beta-propeller	KXG27054	6	55613519	55613655	+	5.17882	NA	TTS (KXG27000)	-1462
SORBI_3001G458300	Zinc finger, GRF-type	KXG39885	1	73461905	73462050	+	0.67529	NA	Intergenic	-1406
SORBI_3002G082800	LURP-one-related	EER98234	2	8855269	8855405	+	0.28961	NA	Intergenic	-1388
SORBI_3002G288700	Photosystem II PsbJ	KXG36133	2	66735798	66735924	+	28.0989	NA	Intergenic	-1383
SORBI_3005G109300		KXG28323	5	22389511	22389669	+	14.8978	NA	Intergenic	-1382
SORBI_3001G261533		OQU91917	1	38064826	38064949	+	0.805	NA	Intergenic	-1377
SORBI_3010G155200		KXG20106	10	45664630	45664762	+	11.3403	NA	Intergenic	-1377
SORBI_3008G080300		KXG23296	8	13704181	13704313	+	7.85407	NA	Intergenic	-1376
SORBI_3010G137200		OQU76365	10	21386714	21386843	+	0.4568	NA	Intergenic	-1376
SORBI_3002G138600		KXG35146	2	21566509	21566639	+	0.26201	NA	Intergenic	-1375
SORBI_3001G275700		KXG38758	1	53533973	53534093	+	0.97348	NA	Intergenic	-1374
SORBI_3001G261593		OQU91937	1	40595011	40595140	+	11.3919	NA	Intergenic	-1373
SORBI_3002G144850		OQU89088	2	27097590	27097716	+	9.20782	NA	Intergenic	-1372
SORBI_3004G146900		KXG30220	4	45734675	45734797	+	0.69467	NA	Intergenic	-1372
SORBI_3002G150100		OQU89129	2	42169908	42170028	+	0.77881	NA	Intergenic	-1371
SORBI_3005G114700		KXG28368	5	44020081	44020201	+	13.3648	NA	Intergenic	-1369
SORBI_3006G040900		KXG26011	6	26343614	26343738	+	1.24645	NA	Intergenic	-1368
SORBI_3007G093500		KXG24843	7	16776875	16776999	+	0.26768	NA	Intergenic	-1368
SORBI_3007G102400		KXG24933	7	28029322	28029453	+	7.51667	NA	Intergenic	-1367
SORBI_3008G090150		OQU79065	8	34350629	34350766	+	12.016	NA	Intergenic	-1367
SORBI_3005G114900		KXG28370	5	44350556	44350694	+	3.92782	NA	Intergenic	-1366
SORBI_3007G093100		KXG24839	7	16281088	16281231	+	3.47904	NA	Intergenic	-1349
SORBI_3001G261300		OQU91869	1	32689436	32689594	+	17.8651	NA	Intergenic	-1341
SORBI_3005G146800	Cysteine-rich secretory protein, allergen V5/Tpx-1-related	EES09012	5	61392377	61392750	+	17.5251	NA	Intergenic	-1290
SORBI_3009G191801		OQU78272	9	54371819	54371943	+	0.10235	NA	TTS (KXG22313)	-1273
SORBI_3002G166000	Thaumatin family	OQU89262	2	51778153	51778297	+	9.83808	NA	Intergenic	-1259
SORBI_3003G163000		KXG32498	3	20068516	20068637	+	0.61671	NA	intron (KXG32499, intron 3 of 8)	-1150
SORBI_3001G334150		OQU92379	1	62278326	62278469	+	18.1665	NA	Intergenic	-1136
SORBI_3004G325832		OQU85855	4	66105578	66105724	+	8.27633	NA	Intergenic	-1081
SORBI_3005G193700	Zein seed storage protein	KXG28976	5	67714885	67715010	+	12.571	NA	Intergenic	-1056
SORBI_3002G003100	Oxoglutarate/iron-dependent dioxygenase	EER95722	2	413044	413166	+	8.14563	NA	Intergenic	-1033
SORBI_3010G181900	Protein of unknown function DUF3123	KXG20292	10	52106282	52106482	+	3.71627	NA	Intergenic	-1025
SORBI_3003G258700		KXG33132	3	59658263	59658434	+	24.6366	NA	TTS (EES03446)	-1098
SORBI_3006G030600	Protein kinase domain	OQU81228	6	6504797	6504951	+	0.14289	NA	Intergenic	-1795
SORBI_3008G096500	Protein of unknown function DUF247, plant	KXG23450	8	45772644	45772768	+	0.95036	NA	Intergenic	-1185
SORBI_3007G178700		EES15232	7	61173720	61173946	+	0.93154	NA	Intergenic	-1776
SORBI_3003G185500		EES00895	3	50029250	50029376	+	0.87468	NA	Intergenic	-1385
SORBI_3002G237800	SAM-dependent methyltransferase RsmB/NOP2-type	OQU89660	2	62808123	62808264	+	7.01042	NA	Intergenic	-1765
SORBI_3007G105400	Ubiquitin-conjugating enzyme E2	EES13692	7	37584564	37584699	+	1.10282	NA	Intergenic	-1929
SORBI_3002G220900		KXG35742	2	61260760	61260901	+	20.0537	NA	Intergenic	-1780
SORBI_3004G259800	GNAT domain	EES07361	4	60496749	60496907	+	0.19254	NA	Intergenic	-1571
SORBI_3003G079750		OQU86372	3	6851146	6851291	+	0.2702	NA	Intergenic	-1899
SORBI_3001G301200	Sec7 domain	EER91946	1	58276939	58277152	+	1.46752	NA	Intergenic	-1605
SORBI_3002G116900	HAD-like superfamily	EER98416	2	14469760	14469901	+	0.13741	NA	Intergenic	-1929
SORBI_3003G290400	Glycoside hydrolase family 17	EES01451	3	62301284	62301434	+	0.33025	NA	Intergenic	-1581
SORBI_3010G101100	E2F/DP family, winged-helix DNA-binding domain	EER88156	10	9307743	9307905	+	0.63019	NA	Intergenic	-1854
SORBI_3001G444300	LIS1 homology motif	EER95208	1	72139513	72139708	+	5.62945	NA	Intergenic	-1496
SORBI_3010G250100		KXG20763	10	58933028	58933166	+	0.25979	NA	Intergenic	-1213
SORBI_3003G077500		EES02509	3	6611106	6611235	+	8.05147	NA	Intergenic	-1267
SORBI_3006G181000	PAZ domain	OQU82149	6	53571171	53571294	+	0.10792	NA	Intergenic	-1329
SORBI_3003G237400	ADP/ATP carrier protein	EES03353	3	57677901	57678070	+	0.25077	NA	Intergenic	-1456
SORBI_3004G287800		EES05750	4	62977386	62977653	+	12.0508	NA	Intergenic	-1965
SORBI_3002G282400	Yos1-like	KXG36093	2	66364612	66364755	+	4.10633	NA	Intergenic	-1422
SORBI_3002G353200	BES1/BZR1 plant transcription factor, N-terminal	EER99604	2	71638738	71638893	+	6.91937	NA	Intergenic	-1589
SORBI_3004G042100	Zinc finger, RING-type	EES04530	4	3451953	3452080	+	0.37872	NA	Intergenic	-2014
SORBI_3004G359700		EES07830	4	68645941	68646081	+	0.49503	NA	TTS (KXG31442)	-1240
SORBI_3009G074100	Prenylated rab acceptor PRA1	OQU77594	9	9272470	9272622	+	0.4092	NA	Intergenic	-1916
SORBI_3009G097500		OQU77753	9	35137389	35137586	+	28.0182	NA	Intergenic	-1571
SORBI_3005G124300		KXG28451	5	54498698	54498840	+	0.60957	NA	Intergenic	-1630
SORBI_3005G183500	NB-ARC	EES10096	5	66787963	66788087	+	1.9735	NA	exon (EES10096, exon 1 of 2)	566
SORBI_3004G259900		EES07359	4	60503009	60503129	+	1.45755	NA	exon (EES07359, exon 1 of 4)	386
SORBI_3008G129000	Sphingomyelin synthase-like domain	KXG23697	8	55505488	55505700	+	37.1908	NA	exon (KXG23698, exon 3 of 12)	460
SORBI_3004G130900	Zinc finger, RING-type	EES06707	4	17432069	17432200	+	0.67569	NA	exon (EES06707, exon 1 of 3)	191
SORBI_3009G069600	Malic oxidoreductase	EES19164	9	8038077	8038237	+	18.3528	NA	promoter-TSS (EES19164)	17
SORBI_3003G302100	Protein of unknown function DUF688	EES01501	3	63302532	63302668	+	19.8269	NA	exon (EES01501, exon 1 of 3)	581
SORBI_3009G039800	Protein EMBRYONIC FLOWER 1	EES17692	9	3804329	3804487	+	6.00169	NA	promoter-TSS (EES17692)	16
SORBI_3001G470600	SLC26A/SulP transporter	OQU93070	1	74343983	74344103	+	10.7587	NA	TTS (KXG39959)	152
SORBI_3003G349100	Conserved hypothetical protein CHP01589, plant	EES01725	3	66911924	66912066	+	7.01886	NA	exon (EES01725, exon 1 of 3)	156
SORBI_3010G175900	Proton-dependent oligopeptide transporter family	EER89980	10	51344738	51344868	+	4.62094	NA	intron (EER89980, intron 2 of 3)	514
SORBI_3008G171900	Kinesin motor domain	KXG24011	8	60557938	60558084	+	0.69853	NA	exon (KXG24011, exon 1 of 14)	319
SORBI_3003G172500		KXG32591	3	38362326	38362504	+	20.1702	NA	promoter-TSS (KXG32592)	143
SORBI_3001G296600		KXG38906	1	57597998	57598145	+	0.33364	NA	promoter-TSS (KXG38906)	93
SORBI_3001G202600	Tetrapyrrole biosynthesis, glutamyl-tRNA reductase	EER91419	1	18427553	18427678	+	10.001	NA	promoter-TSS (EER91419)	17
SORBI_3003G085533		OQU86402	3	7358829	7358960	+	21.2692	NA	exon (OQU86402, exon 1 of 1)	324
SORBI_3002G227700	Lipase, GDXG, putative histidine active site	OQU89623	2	61945605	61945752	+	31.1866	NA	TTS (EER96867)	557
SORBI_3003G168500	Ribosomal protein L20	KXG32555	3	28846629	28846766	+	23.861	NA	promoter-TSS (OQU86879)	157
SORBI_3002G216000	Peptidase S8/S53 domain	EER96794	2	60815764	60815908	+	1.44192	NA	promoter-TSS (OQU89567)	537
SORBI_3007G193500	SBP domain	KXG25534	7	62612058	62612196	+	13.6794	NA	promoter-TSS (KXG25534)	56
SORBI_3002G044500	Ribosomal protein S16	KXG34461	2	4211926	4212213	+	24.8374	NA	promoter-TSS (KXG34461)	65
SORBI_3003G038700	SWEET sugar transporter	EES00162	3	3618032	3618175	+	7.93507	NA	promoter-TSS (EES00162)	1
SORBI_3003G159101	ATPase, F1/V1/A1 complex, alpha/beta subunit, N-terminal domain	OQU86829	3	18264472	18264670	+	23.669	NA	TTS (OQU86829)	546
SORBI_3010G052866	Nucleotide-binding alpha-beta plait domain superfamily	OQU75895	10	4135257	4135387	+	28.616	NA	TTS (OQU75896)	170
SORBI_3003G173266	Ribosomal protein S15	OQU86914	3	38413603	38413763	+	22.6996	NA	exon (OQU86914, exon 1 of 1)	434
SORBI_3007G207100	Ribosomal protein S3, bacterial	OQU80906	7	63669986	63670144	+	30.3563	NA	TTS (OQU80906)	488
SORBI_3007G145801	Photosystem II PsbK	OQU80574	7	57570443	57570624	+	25.2838	NA	promoter-TSS (OQU80575)	115
SORBI_3003G268000		KXG33193	3	60472554	60472673	+	0.15415	NA	exon (KXG33193, exon 1 of 1)	566
SORBI_3005G057500	Leucine-rich repeat, typical subtype	OQU82985	5	5886933	5887063	+	5.07534	NA	intron (OQU82985, intron 1 of 3)	324
SORBI_3002G244901		OQU89682	2	63350821	63350961	+	5.66793	NA	exon (OQU89682, exon 1 of 3)	187
SORBI_3006G081400		EES12172	6	45015116	45015312	+	3.34309	NA	intron (EES12172, intron 1 of 1)	485
SORBI_3003G168700	Cytochrome b/b6, N-terminal	EES02990	3	28850594	28850748	+	28.5607	NA	TTS (EES02991)	119
SORBI_3010G175550		OQU76624	10	51193965	51194118	+	14.221	NA	exon (KXG20246, exon 1 of 1)	136
SORBI_3006G233200		KXG27220	6	57529205	57529389	+	29.6787	NA	exon (KXG27220, exon 1 of 1)	206
SORBI_3007G141801		OQU80541	7	57152159	57152312	+	10.7734	NA	intron (OQU80541, intron 1 of 1)	197
SORBI_3008G160300	NADH-ubiquinone oxidoreductase chain 4L/K	EES17346	8	59353043	59353197	+	27.9735	NA	promoter-TSS (EES17346)	92
SORBI_3001G158900	Myc-type, basic helix-loop-helix (bHLH) domain	OQU91283	1	12935584	12935751	+	4.34053	NA	promoter-TSS (KXG37962)	404
SORBI_3003G172800	Ribulose bisphosphate carboxylase, large subunit, C-terminal	EES00795	3	38365208	38365405	+	65.9161	NA	exon (EES00795, exon 1 of 1)	367
SORBI_3003G160466		OQU86838	3	18809879	18810074	+	18.5836	NA	TTS (OQU86838)	404
SORBI_3008G138500		OQU79402	8	56740062	56740196	+	6.43971	NA	exon (OQU79402, exon 1 of 6)	168
SORBI_3002G172000	PPM-type phosphatase, divalent cation binding	EER96576	2	54480699	54480832	+	0.35106	NA	TTS (KXG35433)	593
SORBI_3007G124200	Trehalose-phosphatase	EES13815	7	53211541	53211665	+	5.03262	NA	exon (EES13815, exon 1 of 8)	315
SORBI_3010G048900		KXG19362	10	3784275	3784431	+	1.80036	NA	exon (KXG19362, exon 1 of 1)	182
SORBI_3002G312300	SBP domain	KXG36284	2	68579365	68579523	+	29.38	NA	promoter-TSS (OQU89987)	193
SORBI_3006G123800		KXG26576	6	48948700	48948824	+	18.5836	NA	promoter-TSS (KXG26576)	100
SORBI_3001G445700	Glycoside hydrolase family 17	OQU92954	1	72233008	72233147	+	9.25179	NA	TTS (EER92598)	590
SORBI_3001G010500	Frigida-like	EER93089	1	933561	933684	+	0.14	NA	exon (EER93089, exon 1 of 3)	147
SORBI_3009G018000	Domain of unknown function DUF3741	EES17598	9	1658048	1658189	+	0.13636	NA	exon (EES17598, exon 1 of 6)	362
SORBI_3001G251750	NADH-quinone oxidoreductase, subunit D	OQU91808	1	27185487	27185635	+	0.42595	NA	promoter-TSS (EER94259)	617
SORBI_3010G049000	Nucleic acid-binding, OB-fold	KXG19369	10	3814396	3814519	+	10.0964	NA	promoter-TSS (KXG19369)	11
SORBI_3006G196500	Zinc finger, RING-type	KXG27012	6	54929045	54929196	+	0.37846	NA	promoter-TSS (OQU82224)	253
SORBI_3003G174800		OQU86933	3	42072630	42072759	+	0.10185	NA	promoter-TSS (EES03041)	147
SORBI_3006G057600		KXG26149	6	40271203	40271331	+	11.7365	NA	promoter-TSS (KXG26148)	475
SORBI_3009G020500	E3 UFM1-protein ligase 1	EES17607	9	1825845	1826060	+	8.7798	NA	promoter-TSS (EES17607)	98
SORBI_3004G305800	Cyanobacterial aminoacyl-tRNA synthetase, CAAD domain	KXG31147	4	64425498	64425651	+	6.61802	NA	promoter-TSS (KXG31149)	83
SORBI_3003G173116	Photosystem II PsbZ, reaction centre	EES03031	3	38373944	38374087	+	31.693	NA	promoter-TSS (EES03029)	354
SORBI_3002G345850		KXG36521	2	71181705	71181845	+	8.90694	NA	promoter-TSS (KXG36521)	91
SORBI_3004G303500	DNA-directed RNA polymerase, subunit 2, hybrid-binding domain	OQU85766	4	64243195	64243324	+	27.831	NA	promoter-TSS (OQU85765)	81
SORBI_3001G384400	Glycosyl transferase, ALG6/ALG8	KXG39450	1	67186124	67186291	+	0.30113	NA	exon (KXG39450, exon 1 of 6)	331
SORBI_3002G296100	Transcription termination factor, mitochondrial/chloroplastic	OQU89934	2	67310947	67311071	+	4.87592	NA	exon (OQU89933, exon 1 of 7)	403
SORBI_3008G173900	Calcineurin-like phosphoesterase domain, ApaH type	KXG24021	8	60845464	60845614	+	0.19747	NA	exon (EES17415, exon 1 of 21)	346
SORBI_3002G411400	GTP binding domain	OQU90448	2	75964331	75964494	+	12.6544	NA	promoter-TSS (OQU90447)	181
SORBI_3002G411400	GTP binding domain	OQU90450	2	75969152	75969283	+	1.64628	NA	exon (OQU90450, exon 1 of 14)	563
SORBI_3006G239800	Carbohydrate kinase, FGGY	EES12965	6	58022899	58023144	+	10.2144	NA	exon (EES12965, exon 1 of 4)	594
SORBI_3009G017400	Dual specificity phosphatase, catalytic domain	KXG21116	9	1621744	1621867	+	0.60024	NA	promoter-TSS (OQU77253)	83
SORBI_3002G108200	F-box domain	EER96232	2	13108635	13108791	+	6.17068	NA	exon (EER96232, exon 1 of 3)	466
SORBI_3007G160300	Cyclin, C-terminal domain	EES14027	7	59491064	59491296	+	7.21334	NA	exon (EES14027, exon 1 of 6)	304
SORBI_3002G429800	PMR5 N-terminal domain	EER99964	2	77563987	77564114	+	3.48213	NA	exon (EER99964, exon 1 of 5)	118
SORBI_3001G215900	Protein kinase domain	OQU91617	1	19943848	19944020	+	6.6133	NA	promoter-TSS (OQU91617)	53
SORBI_3001G215900	Protein kinase domain	OQU91616	1	19943860	19943981	+	0.65487	NA	promoter-TSS (OQU91617)	67
SORBI_3001G122100	Protein kinase domain	EER93598	1	9619735	9619868	+	6.0054	NA	exon (OQU91127, exon 1 of 7)	198
SORBI_3002G394466		OQU90355	2	74717114	74717265	+	6.72777	NA	exon (OQU90355, exon 2 of 2)	613
SORBI_3003G050350		OQU86228	3	4582450	4582582	+	6.32596	NA	exon (OQU86228, exon 1 of 1)	597
SORBI_3001G272532		OQU91998	1	52631336	52631529	+	5.89279	NA	promoter-TSS (OQU91998)	23
SORBI_3002G217000		KXG35719	2	60906981	60907109	+	15.0692	NA	promoter-TSS (KXG35719)	28
SORBI_3003G172450	Uncharacterised protein family Ycf2	OQU86909	3	38349444	38349583	+	68.2956	NA	promoter-TSS (OQU86909)	39
SORBI_3009G102550		OQU77786	9	40977269	40977392	+	0.16578	NA	promoter-TSS (OQU77786)	57
SORBI_3005G200100		KXG29020	5	68561076	68561220	+	0.84299	NA	promoter-TSS (KXG29020)	89
SORBI_3003G379450		OQU87993	3	69289300	69289419	+	4.77457	NA	promoter-TSS (OQU87993)	96
SORBI_3007G085600	Glycoside hydrolase family 16	EES13577	7	10828595	10828729	+	1.58655	NA	exon (EES13577, exon 1 of 3)	123
SORBI_3002G046200		KXG34473	2	4350078	4350286	+	6.60991	NA	promoter-TSS (KXG34474)	195
SORBI_3003G044600	DVL	KXG31703	3	4094110	4094234	+	23.3761	NA	exon (KXG31703, exon 1 of 1)	210
SORBI_3002G061732		OQU88607	2	5937670	5937803	+	0.94106	NA	exon (OQU88607, exon 1 of 4)	219
SORBI_3005G119800	Autonomous transposable element EN-1 mosaic protein	OQU83459	5	52151338	52151470	+	24.7625	NA	intron (OQU83459, intron 1 of 1)	222
SORBI_3004G087050		OQU84607	4	7315322	7315442	+	28.5336	NA	TTS (OQU84606)	228
SORBI_3005G199050	Ribonuclease H-like superfamily	OQU83919	5	68441504	68441668	+	0.67111	NA	exon (OQU83919, exon 1 of 2)	279
SORBI_3005G199000	Ribonuclease H-like superfamily	OQU83918	5	68437696	68437820	+	0.55804	NA	intron (OQU83918, intron 1 of 1)	298
SORBI_3001G330600	NAD(P)-binding domain superfamily	OQU92343	1	61831507	61831677	+	0.54874	NA	exon (OQU92343, exon 1 of 1)	303
SORBI_3005G199101	Ribonuclease CAF1	EES10179	5	68449731	68449991	+	19.0962	NA	exon (EES10179, exon 1 of 2)	320
SORBI_3001G369600	Cytochrome P450	EER92627	1	65825140	65825327	+	9.11088	NA	exon (KXG39356, exon 1 of 4)	323
SORBI_3007G133500	NADH-ubiquinone oxidoreductase chain 4L/K	KXG25187	7	55651632	55651793	+	0.67804	NA	TTS (KXG25187)	345
SORBI_3005G025600		KXG27680	5	2286121	2286294	+	9.29828	NA	exon (KXG27680, exon 1 of 1)	370
SORBI_3003G076100	UDP-glucuronosyl/UDP-glucosyltransferase	KXG31912	3	6489503	6489660	+	7.29705	NA	intron (KXG31912, intron 1 of 1)	426
SORBI_3010G057700		KXG19427	10	4555210	4555331	+	0.31031	NA	TTS (OQU75932)	480
SORBI_3010G069900	Cytochrome P450	OQU75986	10	5620466	5620693	+	9.41003	NA	exon (OQU75986, exon 1 of 2)	493
SORBI_3010G100300	SAM dependent carboxyl methyltransferase	OQU76155	10	9150442	9150665	+	24.5086	NA	promoter-TSS (OQU76152)	344
SORBI_3003G147600		OQU86794	3	15348636	15348845	+	10.7292	NA	TTS (OQU86793)	313
SORBI_3001G281600	Protein kinase domain	OQU92050	1	55224434	55224568	+	10.1659	NA	promoter-TSS (EER94414)	144
SORBI_3002G250400	Hydroxymethylglutaryl-CoA reductase, class I/II	EER96980	2	63769418	63769561	+	16.7951	NA	promoter-TSS (EER96980)	100
SORBI_3003G211800	F-box domain	EES01031	3	54651291	54651437	+	8.71988	NA	promoter-TSS (EES01031)	99
SORBI_3002G067600	RNA recognition motif domain	KXG34617	2	6699002	6699178	+	0.83048	NA	exon (EER98147, exon 2 of 2)	464
SORBI_3002G276600	Glycoside hydrolase family 9	EER99250	2	65920552	65920692	+	25.9896	NA	exon (EER99250, exon 1 of 6)	397
SORBI_3004G209000	Zinc finger, TRAF-type	OQU85271	4	55870054	55870198	+	0.345	NA	promoter-TSS (EES05396)	101
SORBI_3004G209000	Zinc finger, TRAF-type	EES05392	4	55870052	55870205	+	22.2309	NA	promoter-TSS (EES05396)	103
SORBI_3010G150575	Ribosomal protein S5	OQU76471	10	43378407	43378571	+	7.62008	NA	promoter-TSS (OQU76471)	20
SORBI_3005G199700	Leucine-rich repeat-containing N-terminal, plant-type	EES10182	5	68527901	68528035	+	4.72204	NA	promoter-TSS (EES10182)	31
SORBI_3002G142500	Domain of unknown function DUF4378	EER98556	2	23347447	23347611	+	22.63	NA	promoter-TSS (EER98557)	194
SORBI_3007G074500	Aminotransferase class-III	EES14702	7	8488640	8488784	+	0.90991	NA	promoter-TSS (EES14702)	67
SORBI_3007G000800	ODR-4-like	EES13177	7	86812	86943	+	12.539	NA	promoter-TSS (EES13177)	24
SORBI_3001G385000	Nucleoside phosphatase GDA1/CD39	EER92323	1	67258373	67258520	+	0.98395	NA	exon (EER92323, exon 1 of 9)	164
SORBI_3001G427700	Anthranilate synthase component I, PabB-like	KXG39728	1	70685838	70685983	+	8.65637	NA	exon (KXG39729, exon 1 of 9)	342
SORBI_3006G163401	Protein kinase domain	OQU82043	6	52108965	52109122	+	1.06613	NA	exon (OQU82043, exon 1 of 1)	393
SORBI_3008G046800	Protein kinase domain	EES16697	8	4619567	4619724	+	0.52258	NA	exon (EES16697, exon 1 of 15)	427
SORBI_3007G061400	DnaJ domain	EES14640	7	6438987	6439144	+	13.5215	NA	promoter-TSS (EES14640)	17
SORBI_3004G334601	Protein kinase domain	OQU85902	4	66690556	66690677	+	13.212	NA	promoter-TSS (OQU85898)	5
SORBI_3003G321900	CDP-alcohol phosphatidyltransferase	EES03742	3	64919206	64919346	+	9.26173	NA	promoter-TSS (OQU87703)	69
SORBI_3007G115200	NUDIX hydrolase domain	OQU80356	7	49991181	49991315	+	0.44083	NA	promoter-TSS (OQU80355)	6
SORBI_3008G059500		KXG23124	8	6347336	6347470	+	16.1381	NA	exon (KXG23124, exon 1 of 4)	495
SORBI_3002G393000	Peptidase C15, pyroglutamyl peptidase I	EER97626	2	74586502	74586624	+	0.36741	NA	exon (EER97626, exon 1 of 4)	300
SORBI_3003G419000		EES04180	3	72444429	72444584	+	15.2067	NA	promoter-TSS (OQU88170)	436
SORBI_3004G255100	RIN4, pathogenic type III effector avirulence factor Avr cleavage site	KXG30852	4	60145909	60146034	+	7.55135	NA	promoter-TSS (KXG30852)	22
SORBI_3010G214000	B-box-type zinc finger	EER90145	10	55692030	55692153	+	1.577	NA	exon (EER90145, exon 1 of 3)	202
SORBI_3010G184400	Strictosidine synthase	OQU76676	10	52417011	52417130	+	0.45214	NA	TTS (EER90008)	630
SORBI_3004G179300	CBS domain	OQU85125	4	53223072	53223202	+	3.63853	NA	exon (OQU85125, exon 1 of 7)	884
SORBI_3005G039700	CRIB domain	EES09280	5	3620287	3620425	+	0.49424	NA	exon (EES09280, exon 1 of 5)	736
SORBI_3004G067050		OQU84500	4	5467676	5467799	+	0.23463	NA	TTS (OQU84500)	801
SORBI_3008G174850		OQU79650	8	60915222	60915385	+	4.50102	NA	intron (OQU79650, intron 1 of 1)	683
SORBI_3010G140200		KXG19983	10	25830867	25830999	+	0.0931	NA	TTS (KXG19983)	1023
SORBI_3001G398500	Protein of unknown function DUF761, plant	KXG39539	1	68434224	68434364	+	8.99981	NA	exon (KXG39539, exon 1 of 1)	985
SORBI_3002G304300	EamA domain	KXG36234	2	67985812	67985986	+	1.71575	NA	intron (KXG36234, intron 3 of 5)	1083
SORBI_3001G488300	Diaphanous autoregulatory (DAD) domain	KXG40079	1	75824208	75824349	+	8.02293	NA	exon (KXG40079, exon 1 of 1)	875
SORBI_3010G037200	SAM dependent carboxyl methyltransferase	EER87838	10	2986528	2986688	+	7.30039	NA	exon (KXG19298, exon 1 of 3)	872
SORBI_3010G037200	SAM dependent carboxyl methyltransferase	KXG19298	10	2986565	2986695	+	1.56245	NA	exon (KXG19298, exon 1 of 3)	894
SORBI_3001G266000	Clp protease proteolytic subunit /Translocation-enhancing protein TepA	KXG38678	1	50332928	50333139	+	12.7805	NA	TTS (KXG38678)	765
SORBI_3010G277400	Gibberellin regulated protein	KXG20973	10	61019918	61020076	+	5.15881	NA	TTS (OQU77178)	744
SORBI_3002G245000	HECT domain	KXG35895	2	63356787	63356930	+	7.79472	NA	exon (KXG35895, exon 1 of 3)	932
SORBI_3001G404500	Gamma interferon inducible lysosomal thiol reductase GILT	KXG39572	1	68919576	68919695	+	0.52326	NA	exon (KXG39572, exon 1 of 5)	649
SORBI_3004G018200	Zinc finger, CCHC-type	EES06188	4	1436370	1436491	+	2.062	NA	exon (EES06188, exon 2 of 2)	798
SORBI_3009G212500	AP2/ERF domain	EES19874	9	55813222	55813343	+	10.3581	NA	exon (EES19874, exon 3 of 7)	881
SORBI_3002G154400	RecF/RecN/SMC, N-terminal	EER98630	2	46824783	46824906	+	0.08393	NA	intron (EER98630, intron 2 of 27)	1004
SORBI_3007G209900	Potassium transporter	OQU80922	7	63851030	63851181	+	0.33351	NA	exon (OQU80922, exon 2 of 8)	700
SORBI_3006G160700	Glycoside hydrolase, family 32	OQU82025	6	51859263	51859398	+	0.50777	NA	exon (OQU82025, exon 1 of 5)	710
SORBI_3004G264450		OQU85526	4	60958959	60959154	+	10.4675	NA	TTS (EES07382)	657
SORBI_3003G131000		KXG32262	3	12265626	12265759	+	0.82136	NA	exon (KXG32262, exon 2 of 2)	667
SORBI_3001G009000		EER90500	1	834033	834221	+	1.39654	NA	exon (EER90500, exon 1 of 1)	653
SORBI_3002G008300	Flavin monooxygenase FMO	EER97845	2	764833	764957	+	1.02588	NA	exon (EER97845, exon 2 of 4)	676
SORBI_3010G280000		KXG20991	10	61222045	61222208	+	5.38928	NA	exon (KXG20991, exon 1 of 1)	703
SORBI_3009G252000	SWEET sugar transporter	EES20039	9	58677424	58677562	+	0.23517	NA	exon (EES20039, exon 2 of 3)	708
SORBI_3004G102750		OQU84682	4	9643057	9643185	+	9.62908	NA	intron (OQU84682, intron 1 of 2)	830
SORBI_3004G179900	AP2/ERF domain	KXG30429	4	53257736	53257874	+	7.94617	NA	exon (KXG30429, exon 1 of 1)	864
SORBI_3009G186800	UDP-glucuronosyl/UDP-glucosyltransferase	KXG22281	9	53957900	53958054	+	15.5965	NA	intron (KXG22281, intron 1 of 3)	872
SORBI_3010G111400	SANT/Myb domain	EER88196	10	11214457	11214664	+	18.6371	NA	exon (EER88196, exon 2 of 2)	892
SORBI_3002G390000	Dirigent protein	KXG36787	2	74328348	74328534	+	1.51721	NA	exon (KXG36787, exon 1 of 1)	894
SORBI_3005G215601	Proteinase inhibitor I12, Bowman-Birk	OQU84011	5	70157324	70157541	+	5.93165	NA	TTS (OQU84011)	949
SORBI_3001G434650		OQU92902	1	71318011	71318191	+	0.70108	NA	exon (OQU92903, exon 1 of 1)	1056
SORBI_3007G006400		KXG24192	7	548409	548600	+	15.1709	NA	TTS (KXG24192)	1060
SORBI_3009G039600	SANT/Myb domain	OQU77389	9	3745292	3745448	+	30.9601	NA	exon (OQU77389, exon 3 of 3)	1072
SORBI_3002G109100	Bifunctional inhibitor/plant lipid transfer protein/seed storage helical domain	EER96238	2	13271717	13271846	+	0.1051	NA	exon (EER96238, exon 1 of 1)	730
SORBI_3010G168600	PPPDE putative peptidase domain	EER89945	10	49726946	49727145	+	23.5477	NA	intron (EER89945, intron 1 of 3)	725
SORBI_3007G220200	Late embryogenesis abundant protein, LEA_2 subgroup	EES14318	7	64851312	64851458	+	0.4189	NA	TTS (EES15450)	910
SORBI_3001G337300		OQU92394	1	62513113	62513287	+	12.5834	NA	exon (OQU92394, exon 1 of 2)	664
SORBI_3001G337300		KXG39139	1	62513105	62513284	+	0.58331	NA	exon (KXG39139, exon 1 of 2)	670
SORBI_3002G404800	Mitochondrial carrier protein	EER97679	2	75462677	75462807	+	0.48882	NA	intron (EER97679, intron 1 of 4)	913
SORBI_3009G000300	Protein kinase domain	KXG20993	9	57511	57637	+	7.80289	NA	exon (KXG20993, exon 1 of 7)	924
SORBI_3008G121700		KXG23646	8	53982291	53982417	+	6.46163	NA	intron (KXG23646, intron 1 of 2)	914
SORBI_3003G338250		OQU87762	3	66128986	66129119	+	0.53458	NA	TTS (OQU87762)	1069
SORBI_3002G381600	Trehalose-phosphatase (ramosa3)	KXG36741	2	73801588	73801707	+	0.60074	NA	intron (KXG36740, intron 3 of 10)	824
SORBI_3002G198500	Myc-type, basic helix-loop-helix (bHLH) domain	EER98886	2	58842393	58842521	+	8.61425	NA	Intergenic	5497
SORBI_3002G367100	Ethylene-responsive binding factor-associated repression	EER99676	2	72688295	72688421	+	1.96688	NA	Intergenic	-1047
SORBI_3006G247000	AP2/ERF domain	EES12999	6	58590389	58590533	+	19.7553	NA	TTS (OQU82477)	1491
SORBI_3004G017800	Ubiquitin-conjugating enzyme E2	KXG29317	4	1403323	1403450	+	0.09712	NA	Intergenic	-2579
SORBI_3006G025000	Transcription factor, TCP	EES10469	6	4291546	4291708	+	21.6686	NA	Intergenic	-16012
SORBI_3009G111700	Late embryogenesis abundant protein, LEA_3 subgroup	EES19396	9	44910199	44910336	+	0.89647	NA	Intergenic	-17854
SORBI_3002G150400	Late embryogenesis abundant protein, LEA_2 subgroup	EER98613	2	42500584	42500713	+	11.4577	NA	Intergenic	79993
SORBI_3002G139400	AP2/ERF domain	KXG35152	2	21974863	21975045	+	10.1117	NA	Intergenic	52449
SORBI_3004G200700	AP2/ERF domain	EES05354	4	55129091	55129268	+	6.72155	NA	Intergenic	8117
SORBI_3005G129900	Zinc finger, BED-type	KXG28499	5	56388481	56388616	+	10.5073	NA	Intergenic	-26285
SORBI_3005G110559		OQU83410	5	34480943	34481080	+	6.7021	NA	Intergenic	-29723
SORBI_3009G092800		OQU77715	9	22224705	22224846	+	9.71464	NA	Intergenic	-114539
SORBI_3001G276600	Proton-dependent oligopeptide transporter family	OQU92027	1	53915710	53915882	+	6.46065	NA	Intergenic	-10444
SORBI_3005G037000	Cytochrome P450	OQU82886	5	3385916	3386116	+	6.38578	NA	Intergenic	-5543
SORBI_3003G088400	Proteinase inhibitor I12, Bowman-Birk	EES02563	3	7682471	7682603	+	0.62339	NA	Intergenic	7548
SORBI_3007G106850		OQU80297	7	38374660	38374781	+	1.86295	NA	Intergenic	21349
SORBI_3006G050201		OQU81385	6	37505952	37506095	+	1.02432	NA	Intergenic	-192949
SORBI_3002G149600		KXG35249	2	41897078	41897241	+	10.7092	NA	Intergenic	-4847
SORBI_3003G001300	Zinc finger C2H2-type	EES02157	3	146127	146247	+	12.11	NA	Intergenic	-12235
SORBI_3002G149300		KXG35246	2	41405272	41405402	+	0.06287	NA	Intergenic	29372
SORBI_3005G186800	Peptidase S10, serine carboxypeptidase	KXG28935	5	67159180	67159330	+	4.41973	NA	Intergenic	-13006
SORBI_3001G263900	Alcohol dehydrogenase, zinc-type, conserved site	EER91716	1	48917552	48917723	+	8.86726	NA	Intergenic	64166
SORBI_3008G021800	NAC domain	EES16571	8	1904253	1904415	+	0.14872	NA	Intergenic	5185
SORBI_3002G102000		KXG34869	2	11630732	11630914	+	9.0991	NA	Intergenic	19269
SORBI_3002G169766		OQU89295	2	53741574	53741715	+	15.1035	NA	Intergenic	75620
SORBI_3001G259850		OQU91861	1	31371516	31371747	+	8.52205	NA	Intergenic	5298
SORBI_3001G226800	von Willebrand factor, type A	EER91508	1	21711994	21712113	+	4.50224	NA	intron (EER91507, intron 2 of 3)	-3629
SORBI_3001G138600	VQ	EER91085	1	11013426	11013586	+	7.85502	NA	Intergenic	-6143
SORBI_3007G116766		OQU80372	7	50628192	50628369	+	5.31818	NA	Intergenic	25389
SORBI_3005G111400	Fungal lipase-like domain	EES09699	5	36577290	36577420	+	4.87297	NA	Intergenic	-6184
SORBI_3007G199300	BTB/POZ domain	OQU80860	7	63034918	63035073	+	0.23686	NA	Intergenic	3355
SORBI_3009G155500	Cytochrome P450	EES19608	9	51270969	51271095	+	22.582	NA	Intergenic	-14014
SORBI_3010G167800	Multi antimicrobial extrusion protein	OQU76572	10	49603181	49603349	+	15.2984	NA	Intergenic	-12196
SORBI_3007G139100	S-phase kinase-associated protein 1-like	EES13900	7	56740897	56741091	+	16.9999	NA	Intergenic	2949
SORBI_3003G235500		EES03340	3	57402588	57402724	+	15.4407	NA	Intergenic	-18865
SORBI_3005G114000	Two pore domain potassium channel	OQU83432	5	41612004	41612168	+	0.90915	NA	Intergenic	83304
SORBI_3006G053800	Tapetum determinant 1	KXG26124	6	39132355	39132546	+	7.01254	NA	Intergenic	6746
SORBI_3005G207600		OQU83971	5	69400160	69400311	+	1.21482	NA	exon (OQU83970, exon 1 of 1)	-2512
SORBI_3007G101000		KXG24918	7	24014089	24014264	+	11.3313	NA	Intergenic	7197
SORBI_3004G141200	Cytochrome P450	EES05020	4	41451286	41451490	+	18.4402	NA	Intergenic	7240
SORBI_3001G153100	SLC26A/SulP transporter	EER91153	1	12300856	12300991	+	12.3173	NA	Intergenic	-2251
SORBI_3009G216400	Pectinesterase inhibitor domain	EES18599	9	56085613	56085803	+	21.2156	NA	Intergenic	3701
SORBI_3001G261408	EamA domain	OQU91877	1	33734820	33734955	+	0.14474	NA	Intergenic	-39122
SORBI_3001G261408	EamA domain	OQU91876	1	33780639	33780795	+	20.7189	NA	Intergenic	6708
SORBI_3009G098400	Rho protein GDP-dissociation inhibitor	EES18012	9	36737211	36737352	+	10.4317	NA	Intergenic	-91052
SORBI_3002G154450		OQU89166	2	46782355	46782552	+	5.52417	NA	Intergenic	-25197
SORBI_3004G136600	SWEET sugar transporter	EES06744	4	35721725	35721867	+	4.96043	NA	Intergenic	38890
SORBI_3006G063400		OQU81472	6	42212973	42213111	+	5.86949	NA	Intergenic	-26072
SORBI_3001G261416	Myo-inositol-1-phosphate synthase	OQU91879	1	33919618	33919753	+	7.60977	NA	Intergenic	-111649
SORBI_3006G034400	Copper amine oxidase	EES10538	6	9709363	9709509	+	0.27241	NA	Intergenic	12746
SORBI_3005G182800	Glutaredoxin	KXG28913	5	66571360	66571525	+	0.69505	NA	Intergenic	7104
SORBI_3003G168200		KXG32553	3	28758599	28758790	+	29.5508	NA	Intergenic	75425
SORBI_3003G171900	Cytochrome b6-f complex, subunit 8	KXG32587	3	38283598	38283718	+	6.70227	NA	Intergenic	-49894
SORBI_3007G104300	Leucine-rich repeat domain superfamily	OQU80281	7	36820642	36820773	+	0.42212	NA	Intergenic	14063
SORBI_3007G104300	Leucine-rich repeat domain superfamily	OQU80280	7	36820615	36820822	+	11.4669	NA	Intergenic	14074
SORBI_3003G242200	PPM-type phosphatase, divalent cation binding	OQU87259	3	58146316	58146439	+	7.90859	NA	Intergenic	-7344
SORBI_3004G100400	Thaumatin family	KXG29856	4	8991576	8991716	+	27.4252	NA	Intergenic	12396
SORBI_3007G090418		OQU80164	7	13303670	13303861	+	10.8314	NA	Intergenic	-18026
SORBI_3009G109000		EES19380	9	43860497	43860749	+	6.26807	NA	Intergenic	-93979
SORBI_3001G056300	Myc-type, basic helix-loop-helix (bHLH) domain	KXG37359	1	4221623	4221744	+	21.8097	NA	Intergenic	6766
SORBI_3005G120800		EES08514	5	53074707	53074837	+	13.0282	NA	Intergenic	90008
SORBI_3001G276300	Proton-dependent oligopeptide transporter family	KXG38764	1	53849351	53849496	+	0.73062	NA	Intergenic	-2410
SORBI_3008G080801		OQU78976	8	14206841	14207032	+	8.60232	NA	Intergenic	-43441
SORBI_3008G089800		EES16969	8	32894269	32894404	+	0.76469	NA	Intergenic	7836
SORBI_3001G376266		OQU92615	1	66486307	66486497	+	19.4863	NA	Intergenic	7164
SORBI_3003G169400	RNA polymerase Rpb1, domain 5	EES02995	3	28859787	28859913	+	35.1839	NA	exon (EES02995, exon 1 of 1)	1929
SORBI_3001G445900	Cytochrome P450	EER92600	1	72254622	72254776	+	1.56217	NA	Intergenic	-5503
SORBI_3006G033380		KXG25935	6	8736448	8736697	+	0.2055	NA	Intergenic	-33156
SORBI_3010G221032	VQ	OQU76840	10	56363699	56363821	+	1.0865	NA	TTS (OQU76840)	1624
SORBI_3006G033260		OQU81253	6	8623446	8623617	+	1.12542	NA	Intergenic	12119
SORBI_3006G081200	PLC-like phosphodiesterase, TIM beta/alpha-barrel domain superfamily	EES10817	6	45011196	45011341	+	0.19891	NA	TTS (EES12172)	-3963
SORBI_3005G110445		OQU83356	5	26888089	26888245	+	7.15374	NA	Intergenic	65744
SORBI_3001G142800	Zinc/iron permease	OQU91223	1	11455581	11455712	+	11.6887	NA	intron (OQU91223, intron 1 of 1)	3221
SORBI_3009G078500	GDSL lipase/esterase	KXG21540	9	10438281	10438589	+	0.82039	NA	Intergenic	-19201
SORBI_3009G078500	GDSL lipase/esterase	KXG21539	9	10438248	10438666	+	16.5221	NA	Intergenic	-19179
SORBI_3004G108900		KXG29916	4	10520438	10520601	+	7.73599	NA	Intergenic	18492
SORBI_3007G120000	ABC transporter-like	KXG25097	7	51723104	51723312	+	18.3087	NA	Intergenic	-14064
SORBI_3003G134900	Phytocyanin domain	EES02796	3	12735774	12735895	+	5.04002	NA	Intergenic	10597
SORBI_3003G144100		KXG32366	3	14557887	14558047	+	18.5718	NA	Intergenic	-21644
SORBI_3008G098400	Cytidine deaminase-like	KXG23463	8	46736362	46736572	+	7.05998	NA	Intergenic	-26429
SORBI_3009G213000	PPM-type phosphatase, divalent cation binding	KXG22422	9	55866709	55866848	+	0.44151	NA	Intergenic	-3327
SORBI_3004G137400		KXG30142	4	37641721	37641843	+	2.52381	NA	Intergenic	55434
SORBI_3003G171701		OQU86905	3	38016670	38016816	+	24.7294	NA	Intergenic	-13059
SORBI_3006G034300	Transketolase, N-terminal	EES10537	6	9597933	9598078	+	1.32428	NA	Intergenic	-91964
SORBI_3006G034300	Transketolase, N-terminal	OQU81263	6	9597898	9598134	+	14.2522	NA	Intergenic	-91953
SORBI_3009G243200	Protein of unknown function DUF1645, plant	EES20000	9	57954187	57954367	+	1.6815	NA	Intergenic	-4151
SORBI_3004G131700	F-box domain	EES04961	4	19497552	19497724	+	11.5799	NA	Intergenic	-10704
SORBI_3002G183400	Heavy metal-associated domain, HMA	EER96651	2	56584641	56584887	+	18.1896	NA	exon (EER96651, exon 1 of 2)	1800
SORBI_3004G086500	Domain of unknown function DUF642	KXG29757	4	7271882	7272107	+	8.97221	NA	Intergenic	5748
SORBI_3002G124100		KXG35033	2	16526685	16526816	+	0.42192	NA	Intergenic	-21532
SORBI_3009G074000		KXG21514	9	9250604	9250729	+	4.35581	NA	Intergenic	-17237
SORBI_3001G261476	Leucine-rich repeat	OQU91899	1	34929869	34930055	+	10.6691	NA	Intergenic	-120220
SORBI_3009G095720	NADH:ubiquinone/plastoquinone oxidoreductase, chain 6	OQU77742	9	30999689	30999971	+	0.97479	NA	Intergenic	-219032
SORBI_3009G097100	Xanthine/uracil/vitamin C permease	EES19315	9	34582926	34583057	+	2.02486	NA	Intergenic	128949
SORBI_3001G199200	YABBY protein	EER91397	1	18023529	18023684	+	1.50953	NA	Intergenic	-11068
SORBI_3001G256900	Mitochondrial carrier protein	EER94291	1	30149953	30150082	+	0.49139	NA	Intergenic	-17041
SORBI_3003G183000	Basic-leucine zipper domain	EES00878	3	48469406	48469573	+	43.1503	NA	Intergenic	-3853
SORBI_3003G180900		KXG32662	3	47468720	47468874	+	0.83123	NA	Intergenic	-22328
SORBI_3002G172200	Protein kinase domain	EER98748	2	54536867	54536988	+	0.03743	NA	Intergenic	11045
SORBI_3004G135333		OQU84871	4	27424853	27425002	+	0.63821	NA	Intergenic	12628
SORBI_3004G153501		OQU84982	4	48458753	48458893	+	0.08235	NA	Intergenic	-25620
SORBI_3001G217000	Senescence regulator S40	EER91475	1	20073977	20074104	+	17.7698	NA	Intergenic	2281
SORBI_3001G287600	Myc-type, basic helix-loop-helix (bHLH) domain	KXG39194	1	56327662	56327813	+	0.60733	NA	Intergenic	-6389
SORBI_3004G142700	Pentatricopeptide repeat	OQU84914	4	42325608	42325742	+	0.48858	NA	Intergenic	76782
SORBI_3007G158700	Patatin-like phospholipase domain	OQU80643	7	59304945	59305119	+	22.3985	NA	Intergenic	7801
SORBI_3004G166800	Ribosomal protein S11	OQU85061	4	51697950	51698139	+	27.4607	NA	Intergenic	-7751
SORBI_3004G142800	Cysteine peptidase, cysteine active site	EES05034	4	42363048	42363193	+	5.52764	NA	Intergenic	-53114
SORBI_3003G078700	Phosphatidic acid phosphatase type 2/haloperoxidase	OQU86354	3	6767585	6767712	+	7.99317	NA	Intergenic	-4109
SORBI_3008G095100	Sterile alpha motif domain	EES15960	8	44930116	44930240	+	6.18404	NA	Intergenic	-4865
SORBI_3010G139400		EER88363	10	23995857	23996058	+	0.21596	NA	Intergenic	-18165
SORBI_3008G102800		KXG23494	8	48769004	48769130	+	11.6046	NA	Intergenic	27470
SORBI_3009G091900		OQU77708	9	20168839	20169073	+	0.73952	NA	Intergenic	66969
SORBI_3005G072700		EES09471	5	8741487	8741611	+	0.4245	NA	Intergenic	-5296
SORBI_3005G094200	NB-ARC	OQU83234	5	14679238	14679394	+	23.5322	NA	Intergenic	-61524
SORBI_3006G014400	Pectate lyase	KXG25802	6	2100014	2100165	+	9.07223	NA	Intergenic	24193
SORBI_3004G222500	Oxoglutarate/iron-dependent dioxygenase	KXG30679	4	57255721	57255869	+	5.94674	NA	Intergenic	-5438
SORBI_3008G085350		OQU78993	8	16734860	16735001	+	14.7447	NA	Intergenic	-38328
SORBI_3006G054600	Glutaredoxin	EES10652	6	39542744	39542887	+	0.16538	NA	Intergenic	-14561
SORBI_3003G247000	Glycoside hydrolase, family 5	EES01213	3	58580708	58580865	+	0.506	NA	Intergenic	-7211
SORBI_3002G143300		KXG35179	2	24171675	24171794	+	0.80571	NA	Intergenic	175243
SORBI_3001G261250		OQU91867	1	32501335	32501495	+	7.96221	NA	Intergenic	-43618
SORBI_3008G183400	C2 domain	EES17463	8	61720081	61720266	+	25.9538	NA	Intergenic	-8707
SORBI_3009G116766	Alpha/Beta hydrolase fold	OQU77878	9	45964633	45964808	+	20.7984	NA	Intergenic	19695
SORBI_3009G098000	Protein of unknown function DUF688	EES18011	9	35849264	35849437	+	0.68627	NA	Intergenic	172642
SORBI_3004G100900	Tetratricopeptide-like helical domain superfamily	EES06545	4	9175787	9175916	+	0.57066	NA	Intergenic	-5796
SORBI_3005G119300		KXG28414	5	52052210	52052364	+	9.08347	NA	Intergenic	22213
SORBI_3008G126500		KXG23678	8	55109742	55109861	+	10.608	NA	Intergenic	25380
SORBI_3002G215800	Ctr copper transporter	KXG35713	2	60797739	60797908	+	1.35664	NA	TTS (KXG35713)	3255
SORBI_3007G179750	Cytochrome P450	OQU80753	7	61279461	61279597	+	11.2095	NA	TTS (OQU80753)	3029
SORBI_3002G167600	RmlC-like cupin domain superfamily	KXG35381	2	52390480	52390611	+	5.99717	NA	Intergenic	-34852
SORBI_3002G108000		KXG34919	2	13057673	13057796	+	0.27513	NA	Intergenic	-6892
SORBI_3006G145300	Glycoside hydrolase family 1	EES12493	6	50694602	50694726	+	7.7386	NA	intron (OQU81951, intron 2 of 11)	1639
SORBI_3004G118300	Leucine-rich repeat domain superfamily	OQU84760	4	12478207	12478345	+	0.51227	NA	exon (OQU84760, exon 2 of 5)	1720
SORBI_3003G210701		OQU87127	3	54307790	54307940	+	0.64139	NA	Intergenic	33181
SORBI_3005G112900		OQU83427	5	40188140	40188275	+	0.95347	NA	exon (KXG28344, exon 3 of 3)	-2176
SORBI_3007G154701	MORN motif	OQU80624	7	58805411	58805579	+	0.54147	NA	Intergenic	30953
SORBI_3002G169300	Sugar/inositol transporter	OQU89290	2	53460797	53460922	+	0.01966	NA	Intergenic	-7435
SORBI_3006G015600	Zinc finger C2H2-type	EES10410	6	2419709	2419920	+	10.8064	NA	Intergenic	7297
SORBI_3007G097300		KXG24877	7	19018514	19018640	+	0.1528	NA	Intergenic	-2345
SORBI_3008G082100		KXG23311	8	14691131	14691260	+	4.34571	NA	Intergenic	-33681
SORBI_3001G258600	GDSL lipase/esterase	KXG38613	1	30774856	30775021	+	4.60163	NA	Intergenic	50695
SORBI_3007G114401		OQU80346	7	49097111	49097231	+	1.04306	NA	Intergenic	-151553
SORBI_3008G071050	Exoribonuclease, phosphorolytic domain 1	OQU78915	8	9337574	9337770	+	11.8675	NA	Intergenic	21685
SORBI_3001G012200	Cytochrome P450	EER93095	1	1079198	1079321	+	6.4876	NA	Intergenic	-28571
SORBI_3005G067400		OQU83047	5	7686487	7686623	+	6.12915	NA	Intergenic	12667
SORBI_3004G133600	SWEET sugar transporter	OQU84855	4	21282517	21282642	+	4.93131	NA	Intergenic	8339
SORBI_3009G085600	GNAT domain	KXG21605	9	14494366	14494485	+	0.05271	NA	Intergenic	-17937
SORBI_3005G116500	Short-chain dehydrogenase/reductase SDR	EES09734	5	51234491	51234742	+	10.2692	NA	Intergenic	-35377
SORBI_3004G121200	GDSL lipase/esterase	EES06644	4	13269010	13269145	+	0.23024	NA	Intergenic	8984
SORBI_3006G083700		KXG26333	6	45253391	45253568	+	17.9872	NA	Intergenic	-12822
SORBI_3009G098300		KXG21710	9	36471179	36471399	+	5.67961	NA	Intergenic	-121520
SORBI_3006G039100		EES11937	6	17007503	17007627	+	0.11686	NA	Intergenic	-280167
SORBI_3008G081300	Serine-threonine/tyrosine-protein kinase, catalytic domain	KXG23304	8	14450263	14450413	+	7.62984	NA	Intergenic	27768
SORBI_3008G111500	Casparian strip membrane protein	EES17099	8	51697852	51697976	+	0.31433	NA	Intergenic	17340
SORBI_3001G244800		KXG38504	1	25533989	25534110	+	8.06086	NA	Intergenic	10254
SORBI_3010G120000	PGG domain	EER89616	10	13621158	13621292	+	6.71216	NA	Intergenic	3917
SORBI_3002G141200	FY-rich, C-terminal	KXG35161	2	22863141	22863273	+	5.90507	NA	Intergenic	75153
SORBI_3006G061700	Potassium transporter	KXG26179	6	41662882	41663083	+	6.23279	NA	Intergenic	-39444
SORBI_3007G212100	Protein kinase domain	EES15407	7	64086814	64087039	+	26.805	NA	Intergenic	-6510
SORBI_3005G110472		OQU83366	5	29472231	29472367	+	1.62593	NA	Intergenic	171671
SORBI_3005G110472		OQU83367	5	29405027	29405214	+	10.5343	NA	Intergenic	238850
SORBI_3004G108400	Heavy metal-associated domain, HMA	EES04840	4	10445894	10446019	+	0.54918	NA	Intergenic	15751
SORBI_3001G265200		KXG38673	1	49839502	49839729	+	0.76725	NA	Intergenic	47155
SORBI_3008G087500		EES15909	8	18080891	18081055	+	0.09008	NA	Intergenic	42975
SORBI_3006G062300	Leucine-rich repeat	KXG26186	6	41856912	41857044	+	0.50643	NA	Intergenic	-16174
SORBI_3001G474900	Peptidase S1, PA clan	EER92719	1	74695183	74695314	+	6.85281	NA	Intergenic	-4622
SORBI_3009G119700	GNAT domain	KXG21877	9	46985599	46985738	+	1.32593	NA	Intergenic	15913
SORBI_3010G137400	Protein kinase domain	EER89725	10	21906389	21906601	+	2.03495	NA	Intergenic	-28969
SORBI_3009G109700	PPM-type phosphatase domain	EES19385	9	44219576	44219729	+	1.27257	NA	Intergenic	-28371
SORBI_3009G080200	Polyketide cyclase/dehydrase	EES17886	9	10870602	10870721	+	0.08992	NA	Intergenic	17742
SORBI_3003G317100	Developmental regulator, ULTRAPETALA	OQU87673	3	64476368	64476503	+	18.2361	NA	TTS (EES03717)	5266
SORBI_3008G146801		OQU79453	8	57976794	57976919	+	0.50462	NA	Intergenic	-11680
SORBI_3002G148232		OQU89112	2	37948608	37948787	+	10.5104	NA	Intergenic	-16324
SORBI_3002G143100		KXG35175	2	23793778	23793910	+	0.02516	NA	Intergenic	22249
SORBI_3009G078900	GDSL lipase/esterase	EES17880	9	10585649	10585796	+	0.23997	NA	Intergenic	-14156
SORBI_3002G144966	Ribosomal protein S7e	OQU89091	2	27345708	27345827	+	0.79698	NA	Intergenic	153112
SORBI_3006G058800	Aminoacyl-tRNA synthetase, class II (G/ P/ S/T)	OQU81441	6	40799017	40799234	+	20.7613	NA	intron (OQU81441, intron 5 of 8)	4529
SORBI_3005G130200		OQU83521	5	56691141	56691330	+	6.6129	NA	Intergenic	-32351
SORBI_3010G246600	Glycoside hydrolase family 16	EER90302	10	58635059	58635197	+	0.30612	NA	Intergenic	-10373
SORBI_3010G127100		KXG19862	10	16072789	16072956	+	3.78778	NA	Intergenic	-9543
SORBI_3010G052700	PB1 domain	KXG19391	10	4112884	4113095	+	24.3967	NA	Intergenic	5079
SORBI_3006G043400		KXG26032	6	29611912	29612093	+	9.36572	NA	Intergenic	17103
SORBI_3002G120900		KXG35005	2	15784223	15784346	+	5.29094	NA	Intergenic	-69858
SORBI_3005G095900	Protein kinase domain	OQU83247	5	15076850	15077048	+	13.8203	NA	Intergenic	13344
SORBI_3008G077400		KXG23274	8	11870913	11871057	+	11.9652	NA	Intergenic	11056
SORBI_3007G111500		KXG25026	7	41558574	41558717	+	12.5801	NA	Intergenic	-27136
SORBI_3002G149200	PGG domain	KXG35244	2	41358375	41358505	+	2.09966	NA	Intergenic	-7153
SORBI_3010G264601		OQU77109	10	60084253	60084389	+	9.04433	NA	Intergenic	6123
SORBI_3004G131200		OQU84838	4	18656010	18656151	+	8.68988	NA	Intergenic	165652
SORBI_3008G094000	SWEET sugar transporter	EES17001	8	44041992	44042124	+	13.3889	NA	Intergenic	-122097
SORBI_3009G106000		KXG21773	9	42913950	42914092	+	0.09632	NA	Intergenic	2619
SORBI_3007G116000	Zinc finger, FYVE/PHD-type	KXG25073	7	50263681	50263811	+	31.2018	NA	Intergenic	13007
SORBI_3004G157100	SWEET sugar transporter	EES06868	4	49833052	49833246	+	9.45937	NA	Intergenic	-12081
SORBI_3008G101800	WD40/YVTN repeat-like-containing domain superfamily	EES16005	8	48372690	48372834	+	0.61426	NA	Intergenic	-77145
SORBI_3009G094200		KXG21674	9	24512708	24512925	+	14.0036	NA	Intergenic	-14393
SORBI_3008G139600	Protein kinase domain	EES17246	8	56995730	56995870	+	0.6061	NA	Intergenic	49066
SORBI_3008G066300	WD40/YVTN repeat-like-containing domain superfamily	KXG23182	8	7450959	7451113	+	0.86575	NA	Intergenic	-17895
SORBI_3003G035700	PB1 domain	EES00146	3	3269052	3269217	+	0.39969	NA	Intergenic	-2035
SORBI_3009G080700		KXG21562	9	11235043	11235192	+	4.12812	NA	exon (KXG21562, exon 2 of 2)	6574
SORBI_3005G110427		OQU83346	5	26259115	26259284	+	10.2724	NA	Intergenic	-17608
SORBI_3005G123700		KXG28444	5	54131813	54131983	+	10.1187	NA	Intergenic	126131
SORBI_3001G235200	SANT/Myb domain	OQU91710	1	23473799	23473937	+	0.0711	NA	Intergenic	39108
SORBI_3005G095700	NB-ARC	EES08326	5	15026540	15026679	+	13.8548	NA	Intergenic	11267
SORBI_3003G176000	Partial AB-hydrolase lipase domain	KXG32622	3	44594212	44594345	+	1.0554	NA	Intergenic	-41245
SORBI_3010G122400	PGG domain	EER89631	10	14262433	14262584	+	0.19083	NA	Intergenic	-62550
SORBI_3007G107850	Thioredoxin domain	OQU80304	7	39011166	39011339	+	12.305	NA	Intergenic	-6979
SORBI_3007G046600		KXG24468	7	4664844	4664963	+	1.20469	NA	Intergenic	-7700
SORBI_3004G155300	Protein of unknown function DUF3339	KXG30271	4	49174604	49174741	+	5.43691	NA	Intergenic	-21359
SORBI_3005G108000		KXG28305	5	20759223	20759407	+	4.75734	NA	Intergenic	-19648
SORBI_3001G138300	Zinc finger, RING-type	EER93673	1	10974613	10974734	+	7.56947	NA	Intergenic	5901
SORBI_3006G038600		KXG25978	6	16183957	16184143	+	4.42171	NA	Intergenic	20415
SORBI_3003G171500	DnaJ domain	EES00793	3	37338948	37339087	+	6.59021	NA	Intergenic	-43020
SORBI_3004G119000	Kelch repeat type 1	OQU84764	4	12623027	12623193	+	7.47202	NA	Intergenic	26330
SORBI_3005G110300		KXG28329	5	24532847	24532976	+	0.54602	NA	Intergenic	153877
SORBI_3001G480800	Protein kinase domain	EER95387	1	75273995	75274149	+	1.45991	NA	Intergenic	9041
SORBI_3004G135300		KXG30119	4	27394381	27394576	+	0.38029	NA	Intergenic	-16247
SORBI_3006G054700	Protein kinase domain	EES10653	6	39613976	39614115	+	5.42643	NA	Intergenic	-27293
SORBI_3010G043000	Leucine-rich repeat, cysteine-containing subtype	EER87866	10	3321431	3321578	+	29.4977	NA	Intergenic	8610
SORBI_3010G134000	Phosphofructokinase domain	OQU76351	10	19504062	19504186	+	6.18675	NA	Intergenic	-7986
SORBI_3004G146800	Armadillo	EES06804	4	45717466	45717690	+	0.49046	NA	Intergenic	6855
SORBI_3001G247700	Very-long-chain 3-ketoacyl-CoA synthase	EER91618	1	26469121	26469275	+	1.12088	NA	Intergenic	-10404
SORBI_3001G247700	Very-long-chain 3-ketoacyl-CoA synthase	OQU91779	1	26469109	26469291	+	34.59	NA	Intergenic	-10402
SORBI_3004G143400		OQU84917	4	42643121	42643248	+	1.1454	NA	Intergenic	30986
SORBI_3004G143400		OQU84918	4	42643101	42643350	+	6.75702	NA	Intergenic	31027
SORBI_3008G078900	GroES-like superfamily	EES16901	8	12501136	12501255	+	0.48047	NA	Intergenic	38614
SORBI_3006G043600	Peptidase C1A, papain C-terminal	KXG26035	6	30237799	30237933	+	1.94229	NA	Intergenic	50378
SORBI_3004G135900		KXG30127	4	34047835	34047989	+	1.09724	NA	Intergenic	17374
SORBI_3008G146501		OQU79452	8	57869164	57869429	+	5.58816	NA	Intergenic	14091
SORBI_3008G106800	NmrA-like domain	OQU79183	8	50252294	50252465	+	10.754	NA	Intergenic	-37010
SORBI_3008G025900		EES16589	8	2325131	2325380	+	6.35847	NA	Intergenic	-7038
SORBI_3008G090400		KXG23399	8	34745717	34745864	+	0.82221	NA	Intergenic	29441
SORBI_3009G094700	HAD hydrolase, subfamily IA	EES17979	9	25644941	25645089	+	6.82587	NA	Intergenic	21815
SORBI_3009G094700	HAD superfamily	OQU77730	9	25684111	25684262	+	0.82837	NA	Intergenic	60986
SORBI_3006G044000		KXG26037	6	30577201	30577331	+	8.90456	NA	Intergenic	78253
SORBI_3008G086700	CRAL-TRIO lipid binding domain	OQU79000	8	17630810	17630935	+	0.21673	NA	Intergenic	-23681
SORBI_3009G100800	PAM2-containing protein CID1/CID2	EES19328	9	39911061	39911185	+	11.4459	NA	Intergenic	-57189
SORBI_3007G096000	Enhancer of polycomb-like, N-terminal	EES13636	7	17746189	17746336	+	0.71825	NA	Intergenic	-13607
SORBI_3006G041866		OQU81327	6	27765135	27765368	+	8.58442	NA	Intergenic	45133
SORBI_3001G281500	ATP-dependent Clp protease proteolytic subunit	EER94414	1	55221947	55222094	+	9.09728	NA	intron (EER94414, intron 1 of 1)	2052
SORBI_3002G177600	Protein kinase domain	KXG35464	2	55760709	55760841	+	0.2191	NA	Intergenic	-14985
SORBI_3009G103101		OQU77789	9	41329795	41329937	+	28.7913	NA	Intergenic	37215
SORBI_3009G092400	Zinc finger, RING-type	KXG21657	9	21465717	21465845	+	1.10286	NA	Intergenic	-31095
SORBI_3009G092400	Zinc finger, RING-type	EES19299	9	21394228	21394406	+	8.2299	NA	Intergenic	39928
SORBI_3008G100950		OQU79147	8	47752457	47752622	+	7.69424	NA	Intergenic	15951
SORBI_3009G113800	Glycoside hydrolase family 1	EES18092	9	45475554	45475685	+	10.7394	NA	Intergenic	-6102
SORBI_3009G097200	Saposin-like type B, region 1	KXG21702	9	34916174	34916339	+	7.97659	NA	Intergenic	-56356
SORBI_3006G044466		OQU81337	6	31050201	31050327	+	0.04374	NA	Intergenic	-13327
SORBI_3009G105000	PMR5 N-terminal domain	EES19360	9	42559804	42559966	+	6.29998	NA	Intergenic	104054
SORBI_3004G133400	Translation initiation factor 1A (eIF-1A)	EES04967	4	20815751	20815874	+	5.80595	NA	Intergenic	61770
SORBI_3001G314500	Ubiquitin-conjugating enzyme E2	EER92016	1	60269373	60269515	+	14.9582	NA	exon (EER92016, exon 5 of 5)	1887
SORBI_3010G123500	B-box-type zinc finger	EER89633	10	14554721	14554859	+	0.34336	NA	Intergenic	-16866
SORBI_3010G123500	B-box-type zinc finger	OQU76272	10	14554706	14554860	+	13.3329	NA	Intergenic	-16859
SORBI_3001G261577		OQU91933	1	39535079	39535228	+	12.8472	NA	Intergenic	-13623
SORBI_3001G327800	Mechanosensitive ion channel MscS	OQU92323	1	61485017	61485141	+	1.04604	NA	Intergenic	38365
SORBI_3006G105750		OQU81704	6	47586603	47586794	+	8.66112	NA	Intergenic	4678
SORBI_3008G088839		OQU79025	8	21624321	21624450	+	6.74686	NA	Intergenic	-245734
SORBI_3009G084000	Ubiquitin-conjugating enzyme E2	EES17906	9	13187599	13187777	+	1.45429	NA	Intergenic	-98627
SORBI_3002G161900	NB-ARC	EER96524	2	50040639	50040768	+	0.06321	NA	Intergenic	26523
SORBI_3005G196950	Sterile alpha motif domain	OQU83902	5	68214081	68214268	+	0.26008	NA	Intergenic	-4749
SORBI_3005G121700	Tapetum determinant 1	EES09765	5	53559270	53559436	+	0.29728	NA	Intergenic	11739
SORBI_3003G174800		KXG32611	3	42082535	42082724	+	11.5556	NA	Intergenic	10082
SORBI_3006G048775		OQU81374	6	34901635	34901836	+	19.714	NA	Intergenic	-162442
SORBI_3005G084100	Protein kinase domain	EES09539	5	11363642	11363813	+	0.37304	NA	Intergenic	6988
SORBI_3004G073600	ABC transporter-like	OQU84543	4	5961929	5962049	+	5.51758	NA	exon (KXG29672, exon 1 of 2)	4158
SORBI_3002G134400	Inosine/uridine-preferring nucleoside hydrolase domain	EER98509	2	19891847	19892012	+	8.69911	NA	Intergenic	-30113
SORBI_3004G130600	EF-hand domain	KXG30063	4	16905241	16905370	+	9.93834	NA	TTS (KXG30063)	3139
SORBI_3010G136600		OQU76363	10	20968866	20969054	+	11.2117	NA	Intergenic	-27264
SORBI_3005G158100		OQU83673	5	63157224	63157383	+	9.45429	NA	Intergenic	-4008
SORBI_3003G184500	Neprosin	KXG32687	3	49167805	49168021	+	3.64634	NA	Intergenic	-58515
SORBI_3010G098800	NADH:ubiquinone/plastoquinone oxidoreductase, chain 6	OQU76135	10	8918135	8918256	+	27.9815	NA	TTS (KXG19687)	5347
SORBI_3002G148750		OQU89118	2	40063332	40063458	+	0.6101	NA	Intergenic	-15285
SORBI_3002G148750		OQU89119	2	40063321	40063532	+	8.91488	NA	Intergenic	-15254
SORBI_3001G065600	FMN-dependent dehydrogenase	EER93339	1	4987594	4987771	+	10.843	NA	Intergenic	6724
SORBI_3009G094450		OQU77729	9	24689148	24689267	+	1.24296	NA	Intergenic	-87700
SORBI_3004G137500		OQU84885	4	37934584	37934726	+	6.89051	NA	Intergenic	-13938
SORBI_3003G034500	SANT/Myb domain	EES00143	3	3164821	3164946	+	23.4503	NA	TTS (EES00143)	2188
SORBI_3009G249900	GH3 family	EES18777	9	58517356	58517553	+	45.3828	NA	Intergenic	-3220
SORBI_3001G266100		EER91737	1	50453771	50453911	+	16.8001	NA	Intergenic	-81205
SORBI_3008G087000	DNA polymerase alpha/epsilon, subunit B	EES15907	8	17881216	17881395	+	16.5276	NA	Intergenic	-81390
SORBI_3005G091500	Xanthine/uracil/vitamin C permease	OQU83202	5	13507267	13507396	+	1.19678	NA	Intergenic	-51471
SORBI_3001G446850		OQU92959	1	72384256	72384375	+	71.2644	NA	exon (OQU92959, exon 2 of 2)	3697
SORBI_3002G143200	Kinesin motor domain	OQU89071	2	23865383	23865540	+	0.34706	NA	Intergenic	-61358
SORBI_3010G120350		OQU76255	10	13821870	13821994	+	7.81244	NA	Intergenic	4352
SORBI_3010G215700	SBP domain	EER88765	10	55888158	55888369	+	9.45492	NA	Intergenic	-15162
SORBI_3003G095800	Phosphatidyl serine synthase	EES02601	3	8427593	8427801	+	0.44999	NA	Intergenic	-4474
SORBI_3003G153900	Protein kinase domain	EES02895	3	16679730	16679892	+	0.64477	NA	Intergenic	-41987
SORBI_3001G252800	Zinc finger, Dof-type	EER91636	1	27422660	27422791	+	9.46859	NA	Intergenic	-9333
SORBI_3007G091400	Diacylglycerol kinase, accessory domain	KXG24829	7	15194596	15194749	+	0.42943	NA	Intergenic	-13122
SORBI_3004G119400	tRNA(Ile)-lysidine/2-thiocytidine synthase, N-terminal	OQU84768	4	12763397	12763553	+	3.73362	NA	Intergenic	-22380
SORBI_3002G132400	Tetratricopeptide-like helical domain superfamily	OQU89004	2	18859611	18859730	+	9.3655	NA	Intergenic	15448
SORBI_3010G146400	PB1 domain	EER89802	10	41655942	41656078	+	11.4806	NA	Intergenic	9124
SORBI_3009G099600		KXG21720	9	38839366	38839522	+	1.05662	NA	Intergenic	31857
SORBI_3009G099600		OQU77771	9	38839356	38839522	+	8.52807	NA	Intergenic	31862
SORBI_3008G146900	NB-ARC	EES16256	8	58010032	58010173	+	1.30865	NA	Intergenic	-18960
SORBI_3010G148501		OQU76458	10	42476192	42476320	+	0.91507	NA	Intergenic	43821
SORBI_3007G227700		EES15488	7	65504624	65505261	+	1.03759	NA	Intergenic	-21207
SORBI_3010G154000	Zinc finger, PHD-type	EER88433	10	44794146	44794287	+	24.3268	NA	Intergenic	21652
SORBI_3010G253400	Gamma-glutamylcyclotransferase, AIG2-like	EER90333	10	59227952	59228101	+	16.2544	NA	TTS (KXG20809)	4167
SORBI_3004G143700	PPM-type phosphatase domain	EES06783	4	42883954	42884100	+	9.43837	NA	Intergenic	32964
SORBI_3003G162000	Hydroxyethylthiazole kinase	EES00738	3	19656867	19657056	+	7.50491	NA	Intergenic	-15171
SORBI_3004G112100	Peptidase S54, rhomboid domain	KXG29937	4	11070196	11070342	+	7.46292	NA	Intergenic	-2303
SORBI_3007G068300	Tyrosinase copper-binding domain	EES13481	7	7606486	7606630	+	14.2517	NA	Intergenic	-10936
SORBI_3002G125900	ORMDL family	EER98458	2	17032348	17032470	+	6.15489	NA	Intergenic	8830
SORBI_3003G173400	Tetratricopeptide-like helical domain superfamily	EES03034	3	38726446	38726622	+	13.5865	NA	Intergenic	86515
SORBI_3004G058000	VQ motif-containing protein 15/22	OQU84462	4	4646308	4646553	+	69.9223	NA	exon (OQU84460, exon 13 of 13)	-4430
SORBI_3007G125500		EES13822	7	53590066	53590240	+	11.2665	NA	Intergenic	33976
SORBI_3007G097900	Leucine-rich repeat, cysteine-containing subtype	EES14834	7	19396918	19397084	+	1.32887	NA	Intergenic	-30173
SORBI_3010G250900	P-type ATPase	EER90320	10	58993171	58993472	+	10.1895	NA	Intergenic	-2584
SORBI_3003G174900	Actinin-type actin-binding domain, conserved site	EES03042	3	42236593	42236723	+	8.59196	NA	Intergenic	-129369
SORBI_3008G109900	Small VCP/p97-interacting protein	EES17091	8	51088193	51088362	+	1.23079	NA	Intergenic	-40677
SORBI_3004G230900	RNA recognition motif domain	KXG30724	4	58031630	58031908	+	26.7497	NA	intron (KXG30724, intron 2 of 5)	1371
SORBI_3003G176100	DVL	OQU86948	3	44715624	44715771	+	11.966	NA	Intergenic	69040
SORBI_3010G236400	Peptidase C19, ubiquitin carboxyl-terminal hydrolase	EER88841	10	57909014	57909141	+	4.44689	NA	Intergenic	-13161
SORBI_3002G370000	Lipase, GDXG, putative histidine active site	EER97518	2	72903933	72904160	+	25.6544	NA	Intergenic	-8753
SORBI_3005G110409	Ubiquitin domain	OQU83341	5	25518533	25518756	+	7.86141	NA	Intergenic	-18948
SORBI_3006G028800	Protein kinase domain	KXG25902	6	6060163	6060339	+	0.80752	NA	intron (KXG25902, intron 2 of 4)	4195
SORBI_3001G254700	Tapetum determinant 1	KXG38581	1	28811597	28811780	+	7.55369	NA	Intergenic	129057
SORBI_3001G254700	Tapetum determinant 1	KXG38580	1	28811621	28811763	+	1.18076	NA	Intergenic	129061
SORBI_3009G036700	Protein egg apparatus-1	EES17677	9	3479939	3480083	+	12.1102	NA	Intergenic	4225
SORBI_3007G090900	P-loop containing nucleoside triphosphate hydrolase	OQU80193	7	14470203	14470390	+	14.7281	NA	Intergenic	12194
SORBI_3004G000100	Uridine kinase-like	KXG29236	4	3042	3344	+	3.3372	NA	Intergenic	40377
SORBI_3009G092020	FYVE zinc finger	OQU77712	9	20833879	20834012	+	4.29922	NA	Intergenic	-42864
SORBI_3002G132500		KXG35103	2	18900573	18900752	+	6.80265	NA	Intergenic	-12217
SORBI_3001G186401	Domain of unknown function DUF1618	OQU91471	1	16147076	16147237	+	5.79982	NA	Intergenic	-162884
SORBI_3004G148900	Ankyrin repeat	EES05079	4	46781059	46781179	+	2.43058	NA	Intergenic	-70743
SORBI_3003G145000		KXG32371	3	14880775	14880919	+	6.92236	NA	Intergenic	6506
SORBI_3008G089600		OQU79058	8	32612914	32613078	+	3.81533	NA	Intergenic	-91828
SORBI_3007G084800		KXG24780	7	10494373	10494574	+	6.9802	NA	Intergenic	-68991
SORBI_3001G290100	Zinc finger, FYVE/PHD-type	KXG39219	1	56696325	56696506	+	17.1708	NA	Intergenic	-4815
SORBI_3003G308700	BTB/POZ domain	EES01524	3	63727772	63727936	+	6.66191	NA	Intergenic	-2084
SORBI_3009G082000	Protein kinase domain	EES17893	9	11740657	11740797	+	0.42244	NA	Intergenic	-37222
SORBI_3010G078300	PMR5 N-terminal domain	EER88036	10	6519468	6519672	+	11.4301	NA	Intergenic	-2702
SORBI_3007G132000	Myb domain, plants	KXG25180	7	55045484	55045671	+	4.66622	NA	Intergenic	-57515
SORBI_3004G131100	F-box domain	KXG30069	4	18392345	18392520	+	9.07248	NA	Intergenic	-78243
SORBI_3001G261400	Protein kinase domain	OQU91873	1	32816992	32817151	+	0.14536	NA	Intergenic	-19609
SORBI_3008G021700	Trigger factor	EES16569	8	1895343	1895500	+	0.71954	NA	Intergenic	-9911
SORBI_3002G158300	Ankyrin repeat	EER98651	2	48805683	48805812	+	1.22232	NA	Intergenic	-91130
SORBI_3001G261541		OQU91919	1	38163160	38163297	+	0.5066	NA	intron (OQU91920, intron 7 of 8)	-4071
SORBI_3004G147200		KXG30223	4	45962237	45962516	+	9.8483	NA	Intergenic	17643
SORBI_3003G002000	Domain of unknown function DUF1618	KXG31449	3	231379	231580	+	8.9118	NA	exon (EES02162, exon 1 of 2)	-3422
SORBI_3001G079000		KXG37488	1	6072381	6072525	+	10.161	NA	exon (KXG37488, exon 1 of 1)	1184
SORBI_3004G135500		EES04978	4	33300081	33300213	+	0.9895	NA	Intergenic	29675
SORBI_3009G175200		KXG22224	9	53042174	53042370	+	0.56832	NA	Intergenic	-7244
SORBI_3006G047300	Ribosome biogenesis GTPase RsgA	EES11996	6	32771434	32771572	+	6.57627	NA	Intergenic	10163
SORBI_3009G118600	Peptide chain release factor eRF1/aRF1	OQU77890	9	46383415	46383564	+	0.94982	NA	Intergenic	11002
SORBI_3007G139600	Pleckstrin homology domain	EES13904	7	56801348	56801471	+	4.62538	NA	intron (EES13904, intron 4 of 21)	5639
SORBI_3006G038400	Vps72/YL1, C-terminal	EES11936	6	16047868	16048041	+	7.99002	NA	Intergenic	-61421
SORBI_3010G197800		KXG20413	10	54106057	54106184	+	10.2674	NA	Intergenic	3062
SORBI_3007G126400	Leucine zipper, homeobox-associated	KXG25139	7	53930973	53931116	+	1.0533	NA	Intergenic	-9305
SORBI_3003G177000	RNA-dependent RNA polymerase, eukaryotic-type	EES03061	3	45359593	45359718	+	9.3842	NA	Intergenic	-42598
SORBI_3006G240300	ERCC4 domain	EES11546	6	58091666	58091821	+	10.367	NA	Intergenic	15018
SORBI_3010G178800	UAA transporter	EER88586	10	51688220	51688369	+	6.88697	NA	TTS (EER88586)	5232
SORBI_3001G122000	Oxysterol-binding protein	EER93597	1	9594564	9594752	+	12.5655	NA	Intergenic	-2314
SORBI_3004G151600	Oxidoreductase FAD/NAD(P)-binding	EES05102	4	48008611	48008820	+	0.41366	NA	Intergenic	-7355
SORBI_3001G374400	Heavy metal-associated domain, HMA	KXG39398	1	66317227	66317397	+	15.868	NA	exon (KXG39397, exon 3 of 3)	2691
SORBI_3010G165300	Calponin homology domain	KXG20162	10	48852833	48852956	+	9.51286	NA	Intergenic	-32190
SORBI_3002G193800	Sugar/inositol transporter	OQU89457	2	58068956	58069080	+	1.76238	NA	Intergenic	-7489
SORBI_3002G420300	RNA recognition motif domain	OQU90486	2	76765949	76766099	+	0.59082	NA	Intergenic	-9513
SORBI_3007G124400	Major facilitator superfamily	EES13816	7	53338640	53338766	+	14.573	NA	Intergenic	-41762
SORBI_3010G118950		OQU76245	10	13261027	13261154	+	1.5355	NA	Intergenic	-19590
SORBI_3002G276700	Seipin family	EER99253	2	65944177	65944401	+	0.2747	NA	Intergenic	8669
SORBI_3010G152700	Myc-type, basic helix-loop-helix (bHLH) domain	EER88428	10	44394121	44394244	+	1.36964	NA	Intergenic	-90126
SORBI_3005G082200	ACT domain	EES08215	5	10830603	10830736	+	6.37897	NA	Intergenic	-10224
SORBI_3007G099200		OQU80245	7	22098992	22099115	+	2.68666	NA	Intergenic	-213492
SORBI_3001G261513	GLABROUS1 enhancer-binding protein family	OQU91912	1	36528683	36528889	+	27.9324	NA	Intergenic	-44466
SORBI_3008G100700	SS18 family	EES17040	8	47704267	47704420	+	51.4385	NA	Intergenic	-2338
SORBI_3002G114800	Protein kinase domain	EER98402	2	14028157	14028504	+	0.17792	NA	Intergenic	-10598
SORBI_3010G135250		OQU76356	10	20207375	20207535	+	0.70262	NA	Intergenic	-28588
SORBI_3003G226800	Heat shock factor (HSF)-type, DNA-binding	EES01103	3	56385172	56385337	+	13.8092	NA	Intergenic	8564
SORBI_3007G107900		OQU80305	7	39018469	39018591	+	12.6031	NA	Intergenic	9031
SORBI_3006G056200	Transport protein particle (TRAPP) component	KXG26138	6	39986983	39987128	+	0.07909	NA	intron (KXG26138, intron 1 of 3)	3912
SORBI_3005G167300	SKP1/BTB/POZ domain superfamily	EES08750	5	64509178	64509367	+	18.3738	NA	Intergenic	-14827
SORBI_3008G087900	Protein Iojap/ribosomal silencing factor RsfS	KXG23363	8	18529316	18529438	+	6.38241	NA	Intergenic	33811
SORBI_3005G202500	Short-chain dehydrogenase/reductase SDR	EES10195	5	68765291	68765526	+	25.3179	NA	exon (EES10195, exon 3 of 4)	1904
SORBI_3004G337400	Protein kinase domain	KXG31315	4	66906524	66906693	+	0.32528	NA	Intergenic	-10562
SORBI_3006G017500	Leucine-rich repeat domain superfamily	EES11805	6	2768784	2768919	+	0.48708	NA	Intergenic	-16934
SORBI_3005G121500	Short-chain dehydrogenase/reductase SDR	EES08518	5	53465855	53465993	+	6.36391	NA	Intergenic	-68177
SORBI_3007G087000	Aldose 1-/Glucose-6-phosphate 1-epimerase	EES14767	7	11715141	11715285	+	5.25464	NA	Intergenic	-3829
SORBI_3007G114650		OQU80347	7	49703003	49703186	+	0.36871	NA	Intergenic	-79040
SORBI_3008G093700		OQU79092	8	43466900	43467026	+	0.39636	NA	Intergenic	12266
SORBI_3001G308450		KXG39414	1	59412642	59412775	+	0.24439	NA	intron (OQU92198, intron 2 of 2)	-5889
SORBI_3007G103666		OQU80276	7	32135671	32136265	+	29.3437	NA	Intergenic	-70239
SORBI_3002G417700	Ovate protein family, C-terminal	OQU90474	2	76495980	76496113	+	4.788	NA	Intergenic	-2079
SORBI_3001G527700	Protein kinase domain	OQU93361	1	79171578	79171738	+	13.7672	NA	intron (OQU93361, intron 8 of 12)	2605
SORBI_3010G106601	SANT/Myb domain	OQU76190	10	10278580	10278741	+	14.4901	NA	Intergenic	20734
SORBI_3002G064900	Forkhead-associated (FHA) domain	KXG34601	2	6426005	6426127	+	8.47983	NA	Intergenic	-19702
SORBI_3008G088809	Zinc finger, RING-type	OQU79015	8	19749563	19749693	+	6.20599	NA	Intergenic	16607
SORBI_3007G098200		KXG24893	7	19544775	19544898	+	4.34678	NA	Intergenic	14746
SORBI_3003G119600	Zinc finger, RING-type	OQU86640	3	10841470	10841594	+	2.05355	NA	Intergenic	5049
SORBI_3006G017800	ELM2 domain	EES11807	6	2962146	2962280	+	2.25711	NA	Intergenic	-28462
SORBI_3001G304500	Transcription factor GRAS	EER91968	1	58839393	58839538	+	1.56725	NA	TTS (OQU92174)	5585
SORBI_3005G192300	NB-ARC	OQU83875	5	67579271	67579427	+	53.5049	NA	Intergenic	-6204
SORBI_3005G033600	Heavy metal-associated domain, HMA	OQU82864	5	3014949	3015071	+	0.32743	NA	Intergenic	-5147
SORBI_3009G156000	N-end aminoacyl transferase, N-terminal	OQU78109	9	51377644	51377795	+	8.25394	NA	TTS (OQU78109)	6351
SORBI_3001G288000	Ankyrin repeat	KXG38850	1	56421493	56421656	+	3.94457	NA	Intergenic	13311
SORBI_3002G131000	Chaperonin Cpn60	EER96340	2	18589485	18589607	+	7.91256	NA	Intergenic	14793
SORBI_3003G083200	CALMODULIN-BINDING PROTEIN60	OQU86387	3	7142902	7143023	+	14.5248	NA	Intergenic	-9067
SORBI_3009G093800		OQU77721	9	23755821	23755961	+	0.12625	NA	Intergenic	13545
SORBI_3004G185500	Protein of unknown function DUF3537	EES05329	4	53834332	53834471	+	5.7559	NA	intron (KXG30470, intron 1 of 2)	1570
SORBI_3010G126000	WD40/YVTN repeat-like-containing domain superfamily	KXG19848	10	15679404	15679612	+	11.0371	NA	intron (EER88293, intron 3 of 8)	5472
SORBI_3010G126000	WD40 repeat	EER88293	10	15679453	15679611	+	1.30872	NA	intron (KXG19848, intron 3 of 9)	5496
SORBI_3006G024500	CBS domain	KXG25872	6	4187961	4188098	+	8.15108	NA	Intergenic	-5498
SORBI_3007G132100	Vacuolar fusion protein Ccz1	EES13865	7	55175587	55175793	+	35.0626	NA	Intergenic	12903
SORBI_3006G039800	Histidine kinase/HSP90-like ATPase	EES10563	6	19037038	19037202	+	10.3886	NA	Intergenic	-86613
SORBI_3001G261521	GLABROUS1 enhancer-binding protein family	OQU91914	1	37018402	37018540	+	15.059	NA	Intergenic	40815
SORBI_3002G148100	CRAL-TRIO lipid binding domain	EER96447	2	37785788	37785943	+	7.46603	NA	Intergenic	-26244
SORBI_3002G134600	R3H domain	KXG35119	2	20013633	20013761	+	8.51136	NA	Intergenic	-4576
SORBI_3004G251350		OQU85469	4	59772987	59773113	+	10.2167	NA	Intergenic	14020
SORBI_3004G297300	Peptidase C12, ubiquitin carboxyl-terminal hydrolase	EES07525	4	63679676	63679827	+	23.6772	NA	intron (EES07525, intron 8 of 8)	3758
SORBI_3009G186700	TraB family	OQU78254	9	53951745	53951910	+	12.8096	NA	intron (KXG22281, intron 1 of 3)	-4962
SORBI_3001G186500	Domain of unknown function DUF1618	OQU91472	1	16349317	16349472	+	2.3989	NA	Intergenic	-28872
SORBI_3006G041600	WD40 repeat	KXG26016	6	26882029	26882172	+	11.1212	NA	Intergenic	-174409
SORBI_3009G154900	Cell division protein FtsZ	KXG22108	9	51154633	51154901	+	12.4052	NA	intron (KXG22108, intron 3 of 6)	3241
SORBI_3008G093500	Eukaryotic translation initiation factor 3 subunit G, N-terminal	KXG23428	8	43374726	43374847	+	0.38411	NA	Intergenic	6715
SORBI_3007G106800		KXG24984	7	38308585	38308759	+	11.5007	NA	Intergenic	-40574
SORBI_3006G263400	Uracil-DNA glycosylase family 1	KXG27412	6	59818936	59819129	+	26.7033	NA	intron (KXG27412, intron 4 of 6)	3583
SORBI_3003G160500	Thiamin pyrophosphokinase	KXG32484	3	19040008	19040155	+	4.11398	NA	Intergenic	92575
SORBI_3001G449400	Zinc finger, RING-type	EER92613	1	72645260	72645406	+	0.79906	NA	Intergenic	-4719
SORBI_3001G234200	Actin family	EER91551	1	23085093	23085237	+	17.5401	NA	Intergenic	-7821
SORBI_3002G072200		EER96044	2	7343346	7343506	+	9.62899	NA	Intergenic	-3766
SORBI_3008G005000	Lateral organ boundaries, LOB	KXG22772	8	456316	456437	+	21.8168	NA	TTS (OQU78585)	-2342
SORBI_3008G077700	Bromodomain associated domain	EES15849	8	12023837	12024044	+	7.80743	NA	Intergenic	-40867
SORBI_3009G109101		OQU77828	9	43908809	43908963	+	7.45031	NA	Intergenic	-98319
SORBI_3007G112700		KXG25040	7	43693143	43693294	+	1.19078	NA	Intergenic	50899
SORBI_3003G153500	GDSL lipase/esterase	KXG32429	3	16442023	16442172	+	7.00975	NA	Intergenic	21392
SORBI_3007G092100	Small GTP-binding protein domain	EES14799	7	15595744	15595873	+	16.3757	NA	Intergenic	-26074
SORBI_3004G113800	Polyketide cyclase/dehydrase	EES04864	4	11354512	11354664	+	5.29236	NA	Intergenic	-50922
SORBI_3007G084200	Uncharacterized membrane protein At1g16860-like	KXG24772	7	10247307	10247471	+	1.01313	NA	Intergenic	-4357
SORBI_3007G094400	Protein of unknown function DUF1218	EES14816	7	17230827	17231013	+	12.9364	NA	intron (EES14816, intron 2 of 2)	5652
SORBI_3009G049300	Zinc finger, RING-type	EES19051	9	4876874	4876994	+	0.22702	NA	Intergenic	-2923
SORBI_3004G222600	Lunapark domain	EES05462	4	57279182	57279304	+	26.0365	NA	Intergenic	-12504
SORBI_3001G296500	Armadillo	EER94481	1	57615291	57615421	+	12.4885	NA	Intergenic	-11688
SORBI_3007G080500	BTB/POZ domain	KXG24742	7	9539188	9539326	+	1.17117	NA	Intergenic	-19807
SORBI_3007G123400	Heavy metal-associated domain, HMA	KXG25122	7	52906620	52906832	+	39.0994	NA	intron (KXG25122, intron 1 of 2)	2441
SORBI_3009G085100	PB1 domain	OQU77659	9	14292087	14292250	+	0.11783	NA	Intergenic	6005
SORBI_3001G260600		OQU91864	1	31844522	31844663	+	0.16251	NA	Intergenic	33249
SORBI_3010G118700	Microtubule binding protein 2C	EER88246	10	13140255	13140374	+	0.68471	NA	Intergenic	-7267
SORBI_3002G133600		OQU89021	2	19642551	19642681	+	10.3733	NA	Intergenic	-83333
SORBI_3001G284100	Poly(ADP-ribose) polymerase, catalytic domain	KXG38822	1	55661346	55661504	+	5.70329	NA	Intergenic	-11223
SORBI_3007G070700	Leucine-rich repeat domain superfamily	KXG24674	7	7847171	7847316	+	10.749	NA	Intergenic	10995
SORBI_3003G351900	FAS1 domain	EES03863	3	67099917	67100042	+	22.4139	NA	exon (EES01733, exon 10 of 10)	-2561
SORBI_3003G168100	Domain of unknown function DUF632	KXG32552	3	28480222	28480359	+	0.22281	NA	Intergenic	-3583
SORBI_3007G111600	WRKY domain	EES14907	7	41615590	41615747	+	1.06483	NA	Intergenic	-21527
SORBI_3002G357700	P-type ATPase	KXG36585	2	72001968	72002120	+	8.27405	NA	intron (KXG36585, intron 17 of 23)	12686
SORBI_3002G142132		OQU89067	2	23194100	23194268	+	0.59835	NA	Intergenic	3877
SORBI_3004G146500	LsmAD domain	OQU84946	4	45499496	45499705	+	11.734	NA	Intergenic	-71754
SORBI_3009G198900	Glycosyl transferase, family 20	OQU78306	9	54906260	54906379	+	3.86352	NA	Intergenic	-2503
SORBI_3004G134100	Glycosyltransferase 61	OQU84861	4	22524250	22524401	+	0.45738	NA	Intergenic	23879
SORBI_3001G258900		KXG38619	1	30926821	30927028	+	14.3571	NA	Intergenic	-47801
SORBI_3010G125200	Protein phosphatase 4 core regulatory subunit R2	OQU76284	10	15377767	15377917	+	0.637	NA	Intergenic	52808
SORBI_3003G153000	Galectin, carbohydrate recognition domain	EES02890	3	16281803	16281990	+	14.4347	NA	Intergenic	-29808
SORBI_3007G106900	Ribonuclease III domain	EES13704	7	38528631	38528766	+	11.1906	NA	Intergenic	-76208
SORBI_3008G106000	Transcription factor, GTP-binding domain	OQU79180	8	49951515	49951647	+	6.76797	NA	Intergenic	-5735
SORBI_3006G049100		OQU81378	6	35671674	35671820	+	0.56442	NA	intron (OQU81378, intron 3 of 9)	5862
SORBI_3004G344901	IQ motif, EF-hand binding site	OQU85950	4	67487865	67488055	+	12.2985	NA	Intergenic	-7353
SORBI_3003G407300	Signal transduction response regulator, receiver domain	KXG34013	3	71500874	71501002	+	0.24268	NA	Intergenic	-4728
SORBI_3001G061600		EER90754	1	4564145	4564276	+	3.53741	NA	exon (EER90754, exon 2 of 10)	2084
SORBI_3005G114600		KXG28365	5	43841457	43841752	+	14.8027	NA	Intergenic	10161
SORBI_3009G106700	Multi antimicrobial extrusion protein	OQU77813	9	42988910	42989099	+	8.81144	NA	Intergenic	-6387
SORBI_3003G103300	1-deoxy-D-xylulose 5-phosphate reductoisomerase	KXG32120	3	9204944	9205104	+	0.78332	NA	Intergenic	-13414
SORBI_3010G151000	Nucleotide-sugar transporter	KXG20071	10	43659282	43659434	+	0.10527	NA	Intergenic	-26074
SORBI_3005G101400	Pyruvate kinase	EES09641	5	17246039	17246250	+	12.3055	NA	Intergenic	-57527
SORBI_3003G362700	Cytochrome P450	EES03915	3	68010408	68010527	+	0.53077	NA	Intergenic	4732
SORBI_3005G110900		EES08434	5	35429626	35429745	+	1.49159	NA	Intergenic	21078
SORBI_3008G090100		KXG23397	8	33576863	33577023	+	0.51721	NA	Intergenic	-16694
SORBI_3003G226700	Kinesin motor domain	EES01102	3	56344310	56344451	+	10.9062	NA	Intergenic	24430
SORBI_3001G296400	Palmitoyl protein thioesterase	EER91923	1	57581866	57582026	+	31.8832	NA	Intergenic	8825
SORBI_3006G016200		EES10415	6	2505557	2505684	+	44.4447	NA	Intergenic	20332
SORBI_3002G190400	Ribonuclease H-like superfamily	OQU89441	2	57677676	57677813	+	5.47276	NA	TTS (KXG35552)	3387
SORBI_3001G261501	IQ motif, EF-hand binding site	OQU91909	1	36194975	36195129	+	14.2973	NA	Intergenic	40759
SORBI_3005G114500	GDP-fucose protein O-fucosyltransferase	OQU83438	5	43452853	43452994	+	13.7436	NA	Intergenic	-183169
SORBI_3003G312500	JmjC domain	EES01546	3	64069562	64069713	+	0.26716	NA	Intergenic	6169
SORBI_3002G139000	F-box-like domain superfamily	EER98536	2	21700243	21700376	+	1.0295	NA	Intergenic	20727
SORBI_3006G047000	CBS domain	KXG26065	6	32477110	32477276	+	6.03873	NA	Intergenic	-43778
SORBI_3010G021900	Rad1/Rec1/Rad17	EER87779	10	1761233	1761399	+	9.34528	NA	Intergenic	-10855
SORBI_3001G528100	Plant peroxidase	EER92966	1	79205730	79205948	+	24.1542	NA	Intergenic	9133
SORBI_3003G113300		OQU86609	3	10175837	10176040	+	1.44321	NA	intron (KXG32178, intron 16 of 16)	-7904
SORBI_3009G063500	Protein kinase domain	EES17802	9	6766302	6766439	+	0.31622	NA	exon (EES17802, exon 1 of 3)	2040
SORBI_3008G089100	Armadillo	KXG23376	8	31525139	31525484	+	11.5154	NA	Intergenic	-138050
SORBI_3010G020400	HEAT repeat	KXG19189	10	1653579	1653740	+	14.9468	NA	TTS (KXG19189)	8390
SORBI_3005G105600	NB-ARC	OQU83293	5	19558625	19558768	+	0.81224	NA	Intergenic	-19995
SORBI_3006G038200	Sialate O-acetylesterase domain	EES11933	6	15500589	15500755	+	23.8356	NA	Intergenic	-114256
SORBI_3001G221500	Glutamyl/glutaminyl-tRNA synthetase	EER94091	1	20948901	20949022	+	1.17612	NA	TTS (OQU91642)	5659
SORBI_3002G158800	Tetratricopeptide-like helical domain superfamily	OQU89204	2	49089565	49089725	+	19.758	NA	Intergenic	6645
SORBI_3008G153600	WRKY domain	EES17321	8	58594616	58594744	+	6.93014	NA	Intergenic	-7363
SORBI_3006G040500	P-type ATPase	OQU81314	6	23927906	23928063	+	54.1029	NA	Intergenic	-1594694
SORBI_3006G040500	P-type ATPase	OQU81316	6	24066890	24067246	+	1.09838	NA	Intergenic	-1455610
SORBI_3009G111600	Protein of unknown function DUF538	EES18083	9	44859735	44859927	+	12.7144	NA	Intergenic	-26305
SORBI_3002G145000	DNA-directed RNA polymerase, 30-40kDa subunit, conserved site	EER98576	2	27445663	27445787	+	0.29207	NA	Intergenic	136449
SORBI_3002G001600	BTB/POZ domain	EER97813	2	212182	212343	+	7.17165	NA	Intergenic	-4195
SORBI_3008G069700		KXG23212	8	8513258	8513383	+	1.25839	NA	Intergenic	-75680
SORBI_3001G483200	Smr domain	KXG40051	1	75457015	75457139	+	4.85628	NA	Intergenic	-2483
SORBI_3003G311500	Double-stranded RNA-binding domain	KXG33474	3	63965825	63966114	+	6.68155	NA	Intergenic	-6978
SORBI_3003G018700	Transcription factor, TCP	KXG31563	3	1684300	1684567	+	26.5815	NA	Intergenic	-6789
SORBI_3004G124000		KXG30017	4	14092774	14092899	+	3.59308	NA	Intergenic	34258
SORBI_3009G104900	Anaphase-promoting complex subunit 1	KXG21767	9	42446562	42446697	+	0.14855	NA	Intergenic	71824
SORBI_3008G090000	Oxysterol-binding protein	KXG23396	8	33550614	33550748	+	6.54522	NA	Intergenic	-15536
SORBI_3007G111100	GINS complex, subunit Psf3	KXG25023	7	40874543	40874743	+	0.52091	NA	Intergenic	57213
SORBI_3010G205100	Sucrose synthase	KXG20466	10	54769672	54769957	+	9.41822	NA	Intergenic	-19790
SORBI_3002G050500	Inositol polyphosphate-related phosphatase	EER98050	2	4775399	4775680	+	32.2993	NA	Intergenic	-5513
SORBI_3005G104300		OQU83288	5	18661132	18661317	+	14.211	NA	Intergenic	-22526
SORBI_3008G090900	Protein RETICULATA-related	EES16982	8	36314816	36315151	+	0.67683	NA	Intergenic	-662804
SORBI_3008G079733		OQU78969	8	13177158	13177344	+	18.798	NA	Intergenic	172345
SORBI_3010G118900	FAS1 domain	EER88249	10	13164795	13165194	+	4.99786	NA	Intergenic	-13350
SORBI_3006G036100	Tetratricopeptide-like helical domain superfamily	OQU81281	6	11484605	11484728	+	0.15428	NA	Intergenic	39938
SORBI_3003G137100	Amine oxidase	EES00604	3	13169090	13169217	+	8.48872	NA	intron (EES00604, intron 6 of 8)	4282
SORBI_3007G000300	Protein of unknown function DUF3755	EES13175	7	46948	47227	+	11.1918	NA	TTS (OQU79743)	5247
SORBI_3007G000300		OQU79743	7	46953	47259	+	0.40958	NA	TTS (OQU79743)	5266
SORBI_3009G163100	Kinesin motor domain	EES18348	9	51989217	51989463	+	28.6801	NA	Intergenic	6482
SORBI_3009G087600	Protein kinase domain	EES17923	9	14953778	14953906	+	0.38244	NA	Intergenic	-10067
SORBI_3007G117400	Histone deacetylation protein Rxt3	OQU80376	7	50964729	50964858	+	4.27979	NA	Intergenic	14070
SORBI_3002G148300		KXG35236	2	38419403	38419549	+	10.6191	NA	Intergenic	119420
SORBI_3007G101500	Nucleotidyl transferase domain	KXG24922	7	25295848	25295999	+	9.87943	NA	Intergenic	-411105
SORBI_3003G056100	Transcription initiation factor TFIID component TAF4	OQU86247	3	5027335	5027500	+	33.8106	NA	Intergenic	-3933
SORBI_3004G149800	HhH-GPD domain	KXG30237	4	47190540	47190676	+	0.2795	NA	Intergenic	-98304
SORBI_3005G114800	Zinc finger, Sec23/Sec24-type	OQU83439	5	44157014	44157137	+	0.61116	NA	Intergenic	42596
SORBI_3002G034600	Zinc finger, C3HC-like	KXG34403	2	3161889	3162042	+	0.47513	NA	TTS (KXG34404)	8045
SORBI_3008G074000	Peptidase S10, serine carboxypeptidase	KXG23243	8	10608132	10608302	+	10.476	NA	Intergenic	-10446
SORBI_3005G108801	SAP domain	OQU83329	5	21120607	21120903	+	14.1124	NA	Intergenic	-45148
SORBI_3005G112100	ER lumen protein retaining receptor	EES08443	5	37462112	37462262	+	11.6092	NA	Intergenic	-32212
SORBI_3008G076900	Protein of unknown function DUF594	OQU78951	8	11594298	11594480	+	8.4511	NA	Intergenic	-19901
SORBI_3002G122100		KXG35016	2	16167469	16167607	+	3.91324	NA	Intergenic	-28178
SORBI_3007G042400	Armadillo	OQU79901	7	4218754	4218876	+	5.07371	NA	intron (OQU79901, intron 14 of 27)	6786
SORBI_3009G096100	Ribonuclease III domain	KXG21693	9	32461953	32462153	+	23.966	NA	Intergenic	350015
SORBI_3005G111700	Zinc finger, CCCH-type	OQU83419	5	36858134	36858309	+	10.3201	NA	Intergenic	36001
SORBI_3004G338800	NAC domain	EES07725	4	67079005	67079145	+	8.08495	NA	Intergenic	4786
SORBI_3006G133900	PB1 domain	KXG26633	6	49744984	49745151	+	12.3084	NA	exon (KXG26633, exon 3 of 5)	2733
SORBI_3009G112600	NAD(P)-binding domain	EES19402	9	45288625	45288754	+	1.59799	NA	Intergenic	-22002
SORBI_3005G182701	Ricin B, lectin domain	OQU83819	5	66538093	66538317	+	10.0371	NA	Intergenic	3064
SORBI_3002G355100	Protein kinase domain	EER97450	2	71833805	71834011	+	9.36638	NA	TTS (EER97450)	2146
SORBI_3003G143800	Carboxypeptidase-like, regulatory domain superfamily	EES00628	3	14370645	14370834	+	10.442	NA	Intergenic	-13838
SORBI_3009G135600	UBA-like superfamily	EES19519	9	49089182	49089343	+	0.34324	NA	Intergenic	-20224
SORBI_3005G112300	Peptidase C19, ubiquitin carboxyl-terminal hydrolase	KXG28340	5	38388347	38388497	+	7.15429	NA	Intergenic	-28778
SORBI_3003G170900		KXG32577	3	34047644	34048100	+	70.5179	NA	Intergenic	-754589
SORBI_3010G139500	P-type ATPase	OQU76381	10	24035183	24035309	+	16.5036	NA	Intergenic	-12526
SORBI_3006G034800	ER membrane protein complex subunit 8/9	EES11904	6	10149636	10149776	+	0.35636	NA	Intergenic	-15931
SORBI_3005G111500	Forkhead-associated (FHA) domain	OQU83414	5	36659720	36659843	+	1.48052	NA	Intergenic	-18527
SORBI_3005G079201	F-box-like domain superfamily	OQU83121	5	10365486	10365609	+	8.50254	NA	Intergenic	11082
SORBI_3009G100300		EES18026	9	39564421	39564567	+	0.63531	NA	Intergenic	-185127
SORBI_3009G073900	Thioredoxin domain	EES19197	9	9245009	9245238	+	0.68273	NA	Intergenic	-17826
SORBI_3010G140400		KXG19987	10	26442857	26443036	+	36.513	NA	Intergenic	-594617
SORBI_3004G134200	Guanylate-binding protein/Atlastin, C-terminal	KXG30102	4	22641081	22641326	+	7.53212	NA	Intergenic	-65748
SORBI_3006G050100	Protein XRI1	EES10615	6	37303364	37303490	+	2.11857	NA	Intergenic	37842
SORBI_3001G263200	Alpha/beta hydrolase fold-1	KXG38662	1	47777735	47777893	+	6.77515	NA	Intergenic	-74914
SORBI_3001G261484	Alpha/beta hydrolase fold-1	OQU91902	1	35669147	35669389	+	6.57494	NA	Intergenic	76943
SORBI_3005G110502		OQU83386	5	33669070	33669193	+	0.08484	NA	Intergenic	30896
SORBI_3010G144900	Protein of unknown function DUF1218	EER88397	10	40225561	40225710	+	12.2692	NA	Intergenic	24794
SORBI_3003G173950		OQU86923	3	40940010	40940136	+	6.06537	NA	Intergenic	-182621
SORBI_3007G136700	Protein of unknown function DUF962	EES15041	7	56405974	56406115	+	0.66724	NA	Intergenic	-5370
SORBI_3002G121000	TLDc domain	KXG35006	2	15857447	15857584	+	0.57926	NA	Intergenic	-30928
SORBI_3001G261585	Chromo/chromo shadow domain	OQU91935	1	40115522	40115676	+	19.9115	NA	Intergenic	175582
SORBI_3010G234100		OQU76914	10	57675147	57675326	+	12.4802	NA	TTS (OQU76913)	7676
SORBI_3006G033101	Cleavage/polyadenylation specificity factor, A subunit, C-terminal	KXG25932	6	7897943	7898066	+	1.14998	NA	Intergenic	-117590
SORBI_3007G079400	Cytidyltransferase-like domain	KXG24731	7	9294933	9295057	+	7.0013	NA	Intergenic	-2878
SORBI_3002G148700		KXG35239	2	39731669	39731891	+	38.745	NA	Intergenic	218063
SORBI_3006G142700	Vma22/CCDC115	OQU81934	6	50480030	50480174	+	1.13425	NA	Intergenic	-4371
SORBI_3001G170500	Protein of unknown function DUF620	EER91248	1	14227881	14228014	+	15.1463	NA	Intergenic	-11219
SORBI_3001G289800	Bromo adjacent homology (BAH) domain	EER91890	1	56638656	56638835	+	15.7531	NA	Intergenic	13598
SORBI_3007G114500	UDP-glucose 4-epimerase	EES14924	7	49415949	49416081	+	10.9789	NA	Intergenic	99802
SORBI_3004G324800	Galactose oxidase/kelch, beta-propeller	OQU85850	4	66015439	66015568	+	1.30266	NA	Intergenic	-3885
SORBI_3001G188400	Domain of unknown function DUF1084	KXG38159	1	16658500	16658623	+	16.0731	NA	TTS (EER91337)	6234
SORBI_3003G201000	WD40 repeat	EES00977	3	52976212	52976357	+	32.6203	NA	intron (EES00977, intron 2 of 3)	2683
SORBI_3008G101900	Cell division topological specificity factor MinE	EES17047	8	48471507	48471638	+	1.44272	NA	Intergenic	-8691
SORBI_3010G138700	Pentatricopeptide repeat	KXG19967	10	23194070	23194193	+	0.79094	NA	Intergenic	-12606
SORBI_3004G143475	C2 domain	OQU84922	4	42809270	42809398	+	4.20974	NA	Intergenic	-41539
SORBI_3010G089500	Annexin	EER88097	10	7705846	7706101	+	16.9035	NA	Intergenic	7791
SORBI_3009G093900	Rhodanese-like domain	OQU77722	9	24111831	24111958	+	1.15821	NA	Intergenic	-133035
SORBI_3008G091300	DNA-directed DNA polymerase, family A, palm domain	OQU79067	8	37574920	37575172	+	15.9843	NA	Intergenic	-302875
SORBI_3007G134100	Cyanobacterial aminoacyl-tRNA synthetase, CAAD domain	EES15027	7	55833231	55833372	+	12.2337	NA	Intergenic	-16685
SORBI_3002G300700	Cyclophilin-type peptidyl-prolyl cis-trans isomerase domain	KXG36206	2	67691071	67691192	+	0.21033	NA	Intergenic	14212
SORBI_3004G133500	SWEET sugar transporter	EES06723	4	21104739	21104869	+	0.26183	NA	Intergenic	48002
SORBI_3007G100500	Pentatricopeptide repeat	EES13662	7	23665700	23665836	+	0.72472	NA	Intergenic	-73453
SORBI_3004G345600	PB1 domain	EES07758	4	67555712	67555864	+	12.2991	NA	Intergenic	-2090
SORBI_3004G118700	CbxX/CfqX	EES06629	4	12534994	12535170	+	1.3938	NA	Intergenic	-38692
SORBI_3003G220500	Tetratricopeptide repeat 1	EES01073	3	55588044	55588326	+	15.486	NA	Intergenic	6199
SORBI_3007G132200	DNA repair protein Rad4	EES13866	7	55195540	55195689	+	6.9386	NA	Intergenic	-3397
SORBI_3004G031300	Pentatricopeptide repeat	OQU84310	4	2505896	2506056	+	5.30776	NA	Intergenic	11482
SORBI_3005G110442	Glutathione peroxidase	OQU83355	5	26768635	26768765	+	10.6033	NA	Intergenic	48983
SORBI_3004G359800		KXG31442	4	68646082	68646252	+	12.9596	NA	TTS (KXG31442)	1112
SORBI_3008G110600	Chloroquine-resistance transporter-like	KXG23564	8	51408930	51409064	+	0.47555	NA	Intergenic	52781
SORBI_3002G111700	Pentatricopeptide repeat	KXG34941	2	13573093	13573238	+	0.39067	NA	Intergenic	-2849
SORBI_3003G379500	Oxoglutarate/iron-dependent dioxygenase	OQU87998	3	69313512	69313668	+	4.02506	NA	Intergenic	-22134
SORBI_3009G056800	Nucleotide-binding alpha-beta plait domain superfamily	EES19096	9	5789971	5790105	+	1.09193	NA	Intergenic	-15086
SORBI_3004G154200	Ankyrin repeat	EES06857	4	48775182	48775305	+	1.26949	NA	Intergenic	-58016
SORBI_3002G119600	SET domain	EER96294	2	15043963	15044140	+	6.17644	NA	Intergenic	-28937
SORBI_3009G090500	JmjC domain	KXG21642	9	17625918	17626124	+	5.16745	NA	Intergenic	-70031
SORBI_3009G099500	LURP-one-related	EES18020	9	38750135	38750263	+	37.8214	NA	Intergenic	16242
SORBI_3002G149500	ELF protein	KXG35248	2	41694566	41694779	+	12.3198	NA	Intergenic	-39202
SORBI_3003G167000	PPM-type phosphatase domain	EES00766	3	26320547	26320683	+	0.69731	NA	Intergenic	66781
SORBI_3001G247600	NAD-dependent epimerase/dehydratase	EER94240	1	26346336	26346459	+	20.4495	NA	Intergenic	-40810
SORBI_3001G308300		EER91992	1	59380665	59380813	+	0.19166	NA	Intergenic	-3964
SORBI_3002G116000	Glycosyl transferase, family 1	EER98410	2	14347311	14347440	+	4.7824	NA	Intergenic	-6346
SORBI_3002G117600	IQ motif, EF-hand binding site	KXG34975	2	14573035	14573157	+	14.9106	NA	Intergenic	-35001
SORBI_3004G136500		KXG30136	4	35623048	35623169	+	1.12277	NA	Intergenic	-21602
SORBI_3009G084500	Myc-type, basic helix-loop-helix (bHLH) domain	OQU77654	9	13749026	13749151	+	0.5532	NA	Intergenic	-30709
SORBI_3001G303200	Flavin monooxygenase FMO	EER91959	1	58654726	58654852	+	5.17883	NA	Intergenic	-5294
SORBI_3001G253700	Protein kinase domain	EER94269	1	27914504	27914645	+	10.3644	NA	Intergenic	-32455
SORBI_3001G253600	RIN4, pathogenic type III effector avirulence factor Avr cleavage site	KXG38577	1	27786306	27786452	+	1.01435	NA	Intergenic	-50667
SORBI_3001G253600	RIN4, pathogenic type III effector avirulence factor Avr cleavage site	KXG38576	1	27724436	27724622	+	6.67449	NA	Intergenic	10815
SORBI_3003G296300	WRKY domain	EES03611	3	62842200	62842325	+	7.79759	NA	Intergenic	-5181
SORBI_3010G109600	Endonuclease/exonuclease/phosphatase	EER89572	10	10933620	10933740	+	0.26973	NA	Intergenic	-29433
SORBI_3006G047500	Alpha/beta hydrolase fold-1	OQU81358	6	33096250	33096416	+	10.4972	NA	Intergenic	-227768
SORBI_3009G097900		OQU77754	9	35350228	35350361	+	8.62221	NA	Intergenic	15494
SORBI_3002G142900	Tetratricopeptide-like helical domain superfamily	EER96413	2	23710150	23710316	+	8.37167	NA	Intergenic	-24949
SORBI_3007G113600	Adenylate kinase/UMP-CMP kinase	KXG25051	7	45292123	45292328	+	9.63863	NA	Intergenic	-372318
SORBI_3006G021600		OQU81179	6	3807712	3807863	+	7.65612	NA	Intergenic	7022
SORBI_3002G119500	Photosystem I PsaE, reaction centre subunit IV	OQU88904	2	15018913	15019065	+	0.37426	NA	Intergenic	43225
SORBI_3001G257100	Protein BIG GRAIN 1-like	EER94292	1	30165123	30165250	+	0.36641	NA	Intergenic	10710
SORBI_3005G110481	RNA polymerase sigma-70	OQU83379	5	30583038	30583247	+	8.27081	NA	Intergenic	55373
SORBI_3006G041100	Nuclear transport factor 2	OQU81322	6	26444739	26444970	+	7.11936	NA	Intergenic	-53603
SORBI_3004G143900	Indole-3-glycerol phosphate synthase, conserved site	EES05044	4	43495813	43495992	+	19.1579	NA	Intergenic	-24894
SORBI_3010G141500	Ulp1 protease family, C-terminal catalytic domain	KXG19996	10	35292065	35292191	+	4.50966	NA	intron (KXG19996, intron 10 of 11)	43201
SORBI_3010G142700		KXG20011	10	37638636	37638881	+	21.2284	NA	Intergenic	31756
SORBI_3009G074500	Protein of unknown function DUF761, plant	EES19201	9	9540213	9540381	+	3.60809	NA	Intergenic	14489
SORBI_3010G139600	Protein kinase domain	OQU76383	10	24659546	24659951	+	13.9338	NA	Intergenic	-246027
SORBI_3009G074400	Protein kinase domain	EES19200	9	9466477	9466599	+	0.39692	NA	Intergenic	-55171
SORBI_3001G274900		OQU92010	1	53264220	53264343	+	4.02696	NA	Intergenic	62515
SORBI_3001G233532	Ubiquitin-conjugating enzyme E2	OQU91701	1	22862581	22862707	+	1.65875	NA	Intergenic	-12638
SORBI_3003G011200	Probable membrane-associated kinase regulator 2/5	EES00022	3	983587	983717	+	16.7853	NA	Intergenic	-2131
SORBI_3010G167900	Polymerase, nucleotidyl transferase domain	OQU76573	10	49610102	49610267	+	11.4461	NA	Intergenic	13902
SORBI_3009G094900		OQU77732	9	25911935	25912064	+	10.9258	NA	Intergenic	75305
SORBI_3008G114300	Biotin/lipoyl attachment	KXG23590	8	52283766	52283890	+	9.07403	NA	Intergenic	-23556
SORBI_3003G103400	Zinc finger, RING-type	EES02639	3	9259654	9259930	+	13.5418	NA	intron (OQU86543, intron 57 of 79)	-31891
SORBI_3009G000100	Paired amphipathic helix	KXG20992	9	84	412	+	1.14351	NA	Intergenic	16754
SORBI_3004G167200	Mitochondrial fission protein ELM1-like	EES05190	4	51728634	51728807	+	11.0572	NA	exon (EES05190, exon 5 of 10)	2714
SORBI_3004G143300	ARID DNA-binding domain	EES06777	4	42525682	42525803	+	0.15821	NA	Intergenic	-20454
SORBI_3006G008100		KXG25776	6	1225133	1225284	+	6.217	NA	Intergenic	-6234
SORBI_3002G161700	MYB-CC type transcription factor, LHEQLE-containing domain	EER96522	2	49980217	49980343	+	0.13426	NA	Intergenic	-14982
SORBI_3008G103700	Protein SPIRAL1-like	KXG23503	8	49053758	49053882	+	21.5013	NA	Intergenic	3644
SORBI_3003G039000	GPI transamidase component PIG-T	KXG31664	3	3662251	3662392	+	0.08456	NA	Intergenic	-3788
SORBI_3005G111100	S-phase kinase-associated protein 1-like	EES09697	5	35920549	35920674	+	1.14913	NA	Intergenic	-79560
SORBI_3004G142201	50S ribosomal protein 5, chloroplastic	OQU84913	4	42026912	42027045	+	9.70393	NA	Intergenic	-73543
SORBI_3003G432000	Protein kinase domain	KXG34152	3	73443269	73443405	+	15.0986	NA	exon (KXG34152, exon 2 of 2)	4496
SORBI_3005G114101	PAZ domain superfamily	OQU83435	5	41902155	41902308	+	0.38118	NA	Intergenic	-157545
SORBI_3003G163100	Protein kinase domain	KXG32500	3	20246683	20246820	+	7.49228	NA	Intergenic	-8470
SORBI_3008G088875		OQU79046	8	24438341	24438485	+	0.11708	NA	Intergenic	-100114
SORBI_3006G056600	Ribosomal protein L4/L1e	EES10663	6	40051608	40051798	+	1.26917	NA	Intergenic	-12197
SORBI_3008G082550		OQU78983	8	15401732	15401870	+	0.12992	NA	Intergenic	-33414
SORBI_3002G145800	RNA recognition motif domain	KXG35203	2	28462310	28462445	+	2.28108	NA	Intergenic	220758
SORBI_3010G147000	CRC domain	KXG20047	10	41930897	41931033	+	38.1564	NA	Intergenic	-3451
SORBI_3005G071800		KXG27989	5	8531477	8531603	+	0.47268	NA	Intergenic	-21400
SORBI_3009G083900	Chromo/chromo shadow domain	OQU77649	9	13133186	13133313	+	0.53018	NA	Intergenic	112860
SORBI_3002G150301		OQU89130	2	42397535	42397671	+	13.3704	NA	Intergenic	-2227
SORBI_3005G110496		OQU83384	5	32741728	32741883	+	22.0474	NA	Intergenic	291288
SORBI_3005G002350	RNA recognition motif domain	OQU82679	5	182046	182218	+	10.0419	NA	Intergenic	7963
SORBI_3005G002350	RNA recognition motif domain	OQU82680	5	182078	182211	+	1.46047	NA	Intergenic	7975
SORBI_3009G104500	Small hydrophilic plant seed protein	KXG21765	9	42150420	42150581	+	0.46779	NA	Intergenic	-66889
SORBI_3009G104500	Small hydrophilic plant seed protein	KXG21764	9	42150413	42150602	+	10.3923	NA	Intergenic	-66882
SORBI_3006G241700	EGF-type aspartate/asparagine hydroxylation site	OQU82453	6	58236041	58236169	+	0.17506	NA	intron (OQU82452, intron 2 of 2)	4911
SORBI_3005G182500	Protein kinase domain	OQU83817	5	66505988	66506127	+	14.132	NA	TTS (OQU83818)	7637
SORBI_3008G075350		OQU78937	8	11053751	11053945	+	19.1803	NA	exon (OQU78937, exon 1 of 1)	6825
SORBI_3005G212800	Neprosin	KXG29106	5	69911808	69911966	+	28.5553	NA	exon (KXG29106, exon 7 of 7)	3672
SORBI_3005G084300	2S globulin	EES08245	5	11462579	11462726	+	15.5462	NA	Intergenic	-2078
SORBI_3006G031000	SANT/Myb domain	KXG25916	6	6619746	6619891	+	0.12951	NA	Intergenic	33397
SORBI_3001G100200	Proteinase inhibitor I20	EER90920	1	7656554	7656710	+	6.56567	NA	exon (EER90915, exon 5 of 8)	-3217
SORBI_3007G109800	Late embryogenesis abundant protein, SMP subgroup	EES13716	7	39708145	39708306	+	1.04653	NA	Intergenic	52363
SORBI_3008G090800	Multicopper oxidase, type 1	EES15935	8	35114650	35114820	+	9.38594	NA	Intergenic	-112623
SORBI_3002G079500	O-methyltransferase domain	KXG34705	2	8319373	8319574	+	6.46099	NA	Intergenic	-61812
SORBI_3008G080700	Protein kinase domain	EES15873	8	14113009	14113141	+	7.56191	NA	Intergenic	23222
SORBI_3006G038300	MATH/TRAF domain	KXG25976	6	15725939	15726095	+	7.36299	NA	Intergenic	-8461
SORBI_3009G084600	Zinc finger C2H2-type	EES17910	9	13919713	13919838	+	6.96775	NA	Intergenic	-179005
SORBI_3008G038700	Heat shock protein 70 family	EES16657	8	3662775	3662912	+	4.73934	NA	Intergenic	3287
SORBI_3008G102050		OQU79157	8	48557758	48557878	+	0.89746	NA	Intergenic	-25682
SORBI_3007G037200		KXG24399	7	3528544	3528687	+	6.90102	NA	Intergenic	26940
SORBI_3009G048900	Inositol monophosphatase-like	EES17739	9	4826915	4827121	+	20.1344	NA	Intergenic	-4986
SORBI_3004G223400	Protein kinase domain	KXG30684	4	57407753	57407896	+	7.10957	NA	Intergenic	-3624
SORBI_3005G061100		OQU83012	5	6627055	6627203	+	37.8276	NA	Intergenic	21384
SORBI_3006G012000		OQU81115	6	1754387	1754525	+	9.08012	NA	Intergenic	4723
SORBI_3007G003500	Cytochrome P450	EES13189	7	330289	330491	+	34.2338	NA	Intergenic	9727
SORBI_3007G225900	Protein kinase domain	EES15475	7	65323746	65323877	+	0.61726	NA	intron (EES15475, intron 2 of 2)	1533
SORBI_3008G146000		KXG23829	8	57791710	57791876	+	12.5412	NA	Intergenic	-5956
SORBI_3009G023401		KXG21161	9	2080614	2080766	+	4.27698	NA	Intergenic	-6996
SORBI_3001G511800	Domain of unknown function DUF1618	KXG40226	1	77940820	77940943	+	28.6323	NA	Intergenic	-10977
SORBI_3003G228700	Cytochrome P450	EES01117	3	56698648	56698801	+	1.08614	NA	Intergenic	9497
SORBI_3001G293200	Plant peroxidase	OQU92118	1	57069129	57069293	+	73.8089	NA	Intergenic	-9115
SORBI_3006G089350		OQU81639	6	45902549	45902675	+	9.37441	NA	Intergenic	4677
SORBI_3002G099350		OQU88806	2	10825447	10825614	+	9.92194	NA	Intergenic	10699
SORBI_3007G071800	Cytochrome P450	KXG24681	7	7963791	7963974	+	7.01576	NA	Intergenic	-14774
SORBI_3004G139100		OQU84899	4	39858096	39858278	+	9.75081	NA	Intergenic	-3116
SORBI_3005G204600	Transcription factor, MADS-box	KXG29049	5	69020807	69021006	+	0.58088	NA	Intergenic	-9873
SORBI_3008G181200		KXG24077	8	61474348	61474479	+	18.8613	NA	Intergenic	3736
SORBI_3010G130700	Leucine-rich repeat	OQU76326	10	17770917	17771101	+	6.74455	NA	Intergenic	-73688
SORBI_3005G129301	Armadillo-like helical	OQU83509	5	55962769	55962934	+	0.19323	NA	Intergenic	-3312
SORBI_3003G156100		KXG32446	3	17181925	17182179	+	19.4866	NA	Intergenic	18387
SORBI_3001G298032		OQU92138	1	57866469	57866642	+	72.1622	NA	TTS (OQU92138)	1087
SORBI_3005G021400		KXG27653	5	1980728	1980981	+	70.6115	NA	intron (EES09184, intron 6 of 6)	4326
SORBI_3002G115900	Homeobox domain	OQU88891	2	14273241	14273380	+	1.07045	NA	Intergenic	-4621
SORBI_3010G075300		KXG19546	10	6175294	6175426	+	0.25974	NA	exon (KXG19546, exon 2 of 2)	4239
SORBI_3001G499900	Expansin	EER95482	1	76932210	76932364	+	6.29724	NA	Intergenic	-3376
SORBI_3004G138650		OQU84896	4	39164253	39164393	+	6.83846	NA	Intergenic	-32995
SORBI_3002G161600	B3 DNA binding domain	KXG35344	2	49845007	49845183	+	20.0345	NA	Intergenic	-71631
SORBI_3003G411500	Homeobox-like domain superfamily	OQU88149	3	71878150	71878309	+	16.0812	NA	TTS (OQU88149)	2046
SORBI_3001G274100	Peptidase S8/S53 domain	EER91799	1	53083197	53083319	+	0.13252	NA	Intergenic	-9610
SORBI_3005G110433		OQU83349	5	26399055	26399252	+	13.7298	NA	Intergenic	32500
SORBI_3009G090800	CRAL-TRIO lipid binding domain	EES17948	9	17923305	17923456	+	0.20686	NA	Intergenic	164508
SORBI_3005G117400	WRKY domain	EES08501	5	51646967	51647095	+	0.33053	NA	Intergenic	-10029
SORBI_3003G382200	Methyltransferase type 11	EES04006	3	69558800	69559059	+	7.17491	NA	Intergenic	-12222
SORBI_3005G138900	Palmitoyltransferase, DHHC domain	EES09869	5	59293994	59294175	+	13.1342	NA	Intergenic	-7255
SORBI_3004G127000		KXG30040	4	15296212	15296370	+	0.32306	NA	Intergenic	4894
SORBI_3001G229401		OQU91687	1	22091112	22091295	+	19.4371	NA	Intergenic	-6198
SORBI_3009G100200	Wound-induced protein Wun1-like	EES19325	9	39204582	39204720	+	0.75678	NA	Intergenic	21628
SORBI_3001G230050	NADH-plastoquinone oxidoreductase, subunit I	OQU91689	1	22237229	22237352	+	12.3622	NA	TTS (OQU91689)	1588
SORBI_3004G188201		KXG30523	4	54008440	54008563	+	59.7084	NA	Intergenic	3573
SORBI_3006G079500	AMP-dependent synthetase/ligase	OQU81579	6	44663651	44663806	+	0.52496	NA	Intergenic	58699
SORBI_3002G127700		EER96325	2	17622051	17622170	+	5.24067	NA	Intergenic	-6627
SORBI_3005G192200	UDP-glucuronosyl/UDP-glucosyltransferase	EES08873	5	67578671	67578840	+	8.97817	NA	Intergenic	6028
SORBI_3004G139201		OQU84900	4	39918150	39918291	+	13.1469	NA	Intergenic	-54488
SORBI_3007G091800	Protein glutamine dumper	EES13610	7	15433607	15433728	+	5.73378	NA	Intergenic	63665
SORBI_3006G027300	Phosphate permease	OQU81206	6	5587942	5588080	+	7.66672	NA	Intergenic	-12210
SORBI_3001G359000		EER94794	1	64889973	64890092	+	0.3219	NA	TTS (EER94794)	1187
SORBI_3003G173800	Glycoside hydrolase, family 28	EES00813	3	40620967	40621097	+	7.43792	NA	Intergenic	30813
SORBI_3003G173800	Glycoside hydrolase, family 28	OQU86921	3	40797087	40797218	+	1.76365	NA	Intergenic	206933
SORBI_3004G187600	Zinc finger, RING-type	EES05293	4	53965745	53965868	+	3.94809	NA	Intergenic	-2153
SORBI_3010G160900	SANT/Myb domain	KXG20138	10	47473146	47473299	+	0.42199	NA	Intergenic	-110391
SORBI_3007G154800	Alpha carbonic anhydrase domain	EES15117	7	58831605	58831792	+	43.4141	NA	Intergenic	8590
SORBI_3002G110200	Cytochrome P450	KXG34930	2	13396781	13396910	+	6.04956	NA	Intergenic	-3811
SORBI_3010G113200	UDP-glucuronosyl/UDP-glucosyltransferase	OQU76220	10	11820641	11820761	+	3.56297	NA	Intergenic	-8998
SORBI_3004G137701		OQU84887	4	38235853	38235975	+	10.2281	NA	Intergenic	-16303
SORBI_3006G006600		KXG25768	6	1013817	1013967	+	0.10948	NA	exon (KXG25768, exon 3 of 3)	7358
SORBI_3002G096000	Copper amine oxidase	OQU88785	2	9974504	9974631	+	1.55047	NA	Intergenic	16912
SORBI_3007G098600	Plant peroxidase	EES13656	7	20056321	20056476	+	5.31993	NA	Intergenic	-40467
SORBI_3001G538932	Zinc finger, RING-type	OQU93435	1	80162771	80162926	+	7.75336	NA	Intergenic	10295
SORBI_3006G007450	Polyphenol oxidase, C-terminal	OQU81072	6	1107220	1107365	+	8.70251	NA	Intergenic	-2603
SORBI_3004G201100	Cytochrome P450	KXG30541	4	55276472	55276595	+	1.98703	NA	Intergenic	-11988
SORBI_3007G114301		OQU80344	7	48835350	48835481	+	0.86254	NA	Intergenic	179661
SORBI_3001G281201	PH-like domain superfamily	OQU92049	1	55080898	55081048	+	0.13121	NA	intron (OQU92049, intron 1 of 1)	1176
SORBI_3010G106500	GDSL lipase/esterase	OQU76189	10	10210405	10210579	+	8.23182	NA	Intergenic	3238
SORBI_3003G170966		OQU86900	3	34662120	34662323	+	1.71705	NA	Intergenic	-966430
SORBI_3002G147400		EER98588	2	32949246	32949693	+	31.9531	NA	Intergenic	-865096
SORBI_3007G103350	Zinc finger, CCHC-type	OQU80271	7	29730831	29730953	+	1.28424	NA	Intergenic	-655905
SORBI_3008G088845	Haem peroxidase	OQU79027	8	22935045	22935203	+	1.07407	NA	Intergenic	-548673
SORBI_3005G110469	Protein Casparian strip integrity factor 1/2	OQU83364	5	28592648	28592911	+	11.5125	NA	Intergenic	-469250
SORBI_3010G140700	Plant peroxidase	EER89756	10	29033329	29033733	+	42.4949	NA	Intergenic	-448909
SORBI_3005G114201		OQU83436	5	42300492	42300636	+	11.2077	NA	Intergenic	-442443
SORBI_3006G039500	Flavoprotein	EES11940	6	18400970	18401089	+	0.82829	NA	Intergenic	-432685
SORBI_3004G135366		OQU84872	4	28290372	28290879	+	1.86792	NA	Intergenic	-424534
SORBI_3004G135000		KXG30113	4	26327808	26327927	+	1.84808	NA	Intergenic	-404615
SORBI_3008G088900	Probable transposase, Ptta/En/Spm, plant	OQU79052	8	30292582	30293063	+	55.6325	NA	Intergenic	-400401
SORBI_3005G115200	Protein of unknown function DUF716 (TMEM45)	KXG28373	5	46335809	46336009	+	2.23807	NA	Intergenic	-368358
SORBI_3002G143450	Zinc finger, CCHC-type	OQU89072	2	24342480	24342635	+	1.83377	NA	Intergenic	-331574
SORBI_3003G164800	Glutathione S-transferase, N-terminal	EES02961	3	21494881	21495025	+	9.4274	NA	Intergenic	-326667
SORBI_3009G089532	Oligopeptide transporter, OPT superfamily	KXG21630	9	15930577	15930704	+	0.64993	NA	Intergenic	-323142
SORBI_3008G089366		OQU79054	8	32038496	32038654	+	0.86639	NA	Intergenic	-320761
SORBI_3007G099133		OQU80243	7	21355033	21355163	+	0.21447	NA	Intergenic	-319331
SORBI_3003G165700		KXG32525	3	23085332	23085465	+	8.25766	NA	Intergenic	-314320
SORBI_3010G142401		OQU76404	10	36523293	36523414	+	7.1936	NA	Intergenic	-307704
SORBI_3008G091100		KXG23404	8	36710219	36710554	+	1.61531	NA	Intergenic	-296172
SORBI_3003G173700	Fatty acid hydroxylase	OQU86919	3	40114623	40114787	+	0.8054	NA	Intergenic	-292593
SORBI_3008G091100		KXG23403	8	36719748	36720524	+	63.9001	NA	Intergenic	-286422
SORBI_3001G261404		OQU91875	1	33352051	33352194	+	1.006	NA	Intergenic	-271367
SORBI_3009G091940		OQU77709	9	20422400	20422539	+	10.5953	NA	Intergenic	-271189
SORBI_3005G110000	Bifunctional inhibitor/plant lipid transfer protein/seed storage helical domain	OQU83333	5	23691050	23691181	+	7.84125	NA	Intergenic	-264237
SORBI_3006G040201	Zinc finger, CCHC-type	OQU81311	6	19590271	19590398	+	1.51501	NA	Intergenic	-257606
SORBI_3004G137200	FAS1 domain	EES04994	4	37158120	37158239	+	1.91399	NA	Intergenic	-252120
SORBI_3009G090900		EES17949	9	18031786	18031915	+	10.3403	NA	Intergenic	-247357
SORBI_3009G095640	Amino acid transporter, transmembrane domain	OQU77739	9	27268836	27269385	+	54.4663	NA	Intergenic	-236715
SORBI_3003G165401		OQU86858	3	22323096	22323231	+	8.5768	NA	Intergenic	-232996
SORBI_3010G154300	Protein of unknown function DUF538	EER88437	10	45299597	45299724	+	0.97714	NA	Intergenic	-231206
SORBI_3004G134801		OQU84863	4	25465371	25465494	+	0.62464	NA	Intergenic	-230792
SORBI_3004G134300		KXG30103	4	22897964	22898098	+	19.2619	NA	Intergenic	-227846
SORBI_3010G141201	DNA topoisomerase, type IIA	OQU76392	10	34148449	34148584	+	0.56272	NA	Intergenic	-227645
SORBI_3005G109800	Cytochrome P450	KXG28326	5	23079733	23079862	+	1.74753	NA	Intergenic	-203575
SORBI_3010G142132		OQU76402	10	35612550	35612676	+	2.21526	NA	Intergenic	-201466
SORBI_3008G088884	Zinc finger, CCHC-type	OQU79049	8	26029845	26029976	+	1.46196	NA	Intergenic	-199774
SORBI_3006G040101	Probable transposase, Ptta/En/Spm, plant	OQU81310	6	19514056	19514345	+	11.8023	NA	Intergenic	-199474
SORBI_3003G165551	Zinc finger, CCHC-type	OQU86859	3	22949294	22949769	+	35.309	NA	Intergenic	-196499
SORBI_3010G141433		OQU76393	10	34661895	34662046	+	13.725	NA	Intergenic	-196304
SORBI_3005G115000	Yippee family	KXG28371	5	44885841	44885982	+	14.5276	NA	Intergenic	-195092
SORBI_3005G112200	Putative F-box protein At1g67623-like	EES09702	5	38095780	38095951	+	10.7488	NA	Intergenic	-188173
SORBI_3008G093101		OQU79086	8	42778082	42778278	+	8.87796	NA	Intergenic	-188072
SORBI_3004G130916	Zinc finger, CCHC-type	OQU84830	4	17720547	17720728	+	13.8735	NA	Intergenic	-186449
SORBI_3007G110900		EES14900	7	40407704	40407866	+	0.47328	NA	Intergenic	-181337
SORBI_3003G165251		OQU86857	3	22256420	22256546	+	10.935	NA	Intergenic	-175212
SORBI_3007G112301	Zinc finger, CCHC-type	OQU80330	7	43037258	43037436	+	7.7101	NA	Intergenic	-174412
SORBI_3007G103732	Zinc finger, CCHC-type	OQU80277	7	32742832	32742957	+	0.03682	NA	Intergenic	-167507
SORBI_3009G090400	Oligopeptide transporter, OPT superfamily	KXG21641	9	17276135	17276288	+	34.3715	NA	Intergenic	-160963
SORBI_3010G133250		OQU76342	10	18970184	18970354	+	0.45635	NA	Intergenic	-157679
SORBI_3002G147466		OQU89107	2	36519324	36519627	+	0.63697	NA	Intergenic	-154288
SORBI_3008G090200		KXG23398	8	34559062	34559222	+	26.8035	NA	Intergenic	-153817
SORBI_3003G167200	Autonomous transposable element EN-1 mosaic protein	KXG32543	3	26796716	26796879	+	0.23603	NA	Intergenic	-148081
SORBI_3009G091200	Ubiquitin domain	EES17955	9	18917140	18917379	+	9.07102	NA	Intergenic	-140117
SORBI_3010G133275	Zinc finger C2H2-type	OQU76343	10	19023184	19023403	+	11.2492	NA	Intergenic	-135228
SORBI_3008G088890	Zinc finger, CCHC-type	OQU79051	8	29935416	29935822	+	2.19383	NA	Intergenic	-135001
SORBI_3005G113101	Zinc finger, CCHC-type	OQU83428	5	40447299	40447431	+	19.3791	NA	Intergenic	-132094
SORBI_3001G264500	Very-long-chain 3-ketoacyl-CoA synthase	EER91722	1	49282804	49282954	+	5.20011	NA	Intergenic	-131323
SORBI_3009G096300	Ovate protein family, C-terminal	EES17998	9	33443602	33443727	+	0.16777	NA	Intergenic	-129616
SORBI_3007G112400	Glycoside hydrolase, family 28	EES13732	7	43098303	43098437	+	0.74495	NA	Intergenic	-127846
SORBI_3002G133200	Methyl-CpG DNA binding	OQU89011	2	19292333	19292461	+	6.08767	NA	Intergenic	-120807
SORBI_3009G098900	Rho protein GDP-dissociation inhibitor	EES18016	9	37862813	37862957	+	0.09908	NA	Intergenic	-119328
SORBI_3007G111001	Zinc finger, CCHC-type	OQU80323	7	40607355	40607511	+	11.613	NA	Intergenic	-117063
SORBI_3008G088827	Zinc finger, CCHC-type	OQU79021	8	20615904	20616036	+	13.0264	NA	Intergenic	-115972
SORBI_3008G088869	Zinc finger, CCHC-type	OQU79037	8	23905960	23906113	+	9.32895	NA	Intergenic	-110460
SORBI_3007G101600		KXG24925	7	26113708	26113850	+	0.61501	NA	Intergenic	-110357
SORBI_3001G261100		KXG38644	1	32238855	32239007	+	36.3836	NA	Intergenic	-109947
SORBI_3006G040301	Zinc finger, CCHC-type	OQU81312	6	20727364	20727861	+	1.67628	NA	Intergenic	-104256
SORBI_3007G093201	Ubiquitin-like domain superfamily	OQU80203	7	16535557	16535685	+	14.7739	NA	Intergenic	-102392
SORBI_3002G147433	Zinc finger, CCHC-type	OQU89106	2	36241520	36241887	+	0.52673	NA	Intergenic	-101605
SORBI_3010G116100	Protein of unknown function DUF594	EER89602	10	12514213	12514356	+	14.0655	NA	Intergenic	-98464
SORBI_3009G093000	B3 DNA binding domain	EES17970	9	22480001	22480196	+	10.1453	NA	Intergenic	-98356
SORBI_3001G261525		OQU91915	1	37782241	37782362	+	2.26953	NA	Intergenic	-93441
SORBI_3003G174400		KXG32606	3	41384587	41384778	+	9.93591	NA	Intergenic	-92891
SORBI_3008G088881	Autonomous transposable element EN-1 mosaic protein	OQU79048	8	25837753	25838246	+	68.6132	NA	Intergenic	-90399
SORBI_3006G047700	Phosphatidylethanolamine-binding, conserved site	EES10600	6	33459731	33459916	+	15.2968	NA	Intergenic	-88932
SORBI_3003G170501	FHY3/FAR1 family	OQU86892	3	31201155	31201282	+	1.30317	NA	Intergenic	-88819
SORBI_3005G110487		OQU83381	5	30821247	30821377	+	2.30114	NA	Intergenic	-88548
SORBI_3008G085050		OQU78991	8	16549748	16549899	+	1.04857	NA	Intergenic	-88443
SORBI_3007G101200		KXG24920	7	24421345	24421539	+	13.6227	NA	Intergenic	-87212
SORBI_3003G166001		OQU86860	3	24034096	24034315	+	13.1288	NA	Intergenic	-86770
SORBI_3006G048925	Zinc finger, CCHC-type	OQU81376	6	35549807	35549944	+	14.0502	NA	Intergenic	-85302
SORBI_3010G144500		KXG20025	10	39335892	39336016	+	0.89737	NA	Intergenic	-84814
SORBI_3003G175833	Zinc finger, CCHC-type	OQU86944	3	43915249	43915709	+	17.9955	NA	Intergenic	-83498
SORBI_3010G128800	Aspartic peptidase A1 family	EER88303	10	17089633	17089776	+	1.28864	NA	Intergenic	-82797
SORBI_3005G110700		EES09693	5	35094933	35095099	+	0.80479	NA	Intergenic	-82001
SORBI_3005G109400	Terpenoid cyclases/protein prenyltransferase alpha-alpha toroid	EES08419	5	22600500	22600634	+	25.8155	NA	Intergenic	-81152
SORBI_3004G135800		KXG30126	4	33866135	33866261	+	1.47465	NA	Intergenic	-77376
SORBI_3010G164100	Major intrinsic protein	KXG20157	10	48326844	48326963	+	1.37841	NA	Intergenic	-74911
SORBI_3005G110565	Zinc finger, CCHC-type	OQU83412	5	34752594	34752722	+	6.60724	NA	Intergenic	-74235
SORBI_3010G136601		OQU76362	10	20842741	20842861	+	19.5148	NA	Intergenic	-72788
SORBI_3008G092866		OQU79084	8	41646539	41646690	+	5.29808	NA	Intergenic	-72414
SORBI_3010G138600	Paired amphipathic helix	KXG19966	10	23093895	23094083	+	8.37487	NA	Intergenic	-72405
SORBI_3007G091200	Wax synthase domain	EES13608	7	14869052	14869172	+	21.9605	NA	Intergenic	-72329
SORBI_3006G049450	Zinc finger, CCHC-type	OQU81379	6	35779358	35779496	+	0.47198	NA	Intergenic	-72232
SORBI_3007G104600	DnaJ domain	EES13688	7	36981002	36981128	+	0.73038	NA	Intergenic	-71561
SORBI_3001G261561		OQU91928	1	38846117	38846252	+	0.80452	NA	Intergenic	-71504
SORBI_3002G147900	Myb/SANT-like domain	KXG35230	2	37299843	37299988	+	8.69211	NA	Intergenic	-69910
SORBI_3002G173500	UDP-glucuronosyl/UDP-glucosyltransferase	EER98754	2	54829200	54829400	+	6.36095	NA	Intergenic	-69448
SORBI_3006G044301		OQU81336	6	30885431	30885682	+	12.1827	NA	Intergenic	-69404
SORBI_3005G109201	Zinc finger, CCHC-type	OQU83331	5	22074697	22074832	+	0.61507	NA	Intergenic	-68050
SORBI_3009G090250		OQU77702	9	17169510	17169665	+	0.43636	NA	Intergenic	-67518
SORBI_3009G097000		OQU77751	9	34362485	34362665	+	11.1298	NA	Intergenic	-67454
SORBI_3007G112500	Papain-like cysteine peptidase superfamily	KXG25036	7	43478481	43478603	+	4.87845	NA	Intergenic	-66903
SORBI_3008G088803	Ubiquitin E2 variant, N-terminal	OQU79013	8	19618997	19619142	+	10.4573	NA	Intergenic	-66304
SORBI_3004G147300		KXG30224	4	46113142	46113262	+	0.41455	NA	Intergenic	-65112
SORBI_3010G142300		KXG20004	10	36046818	36046969	+	7.9399	NA	Intergenic	-64994
SORBI_3004G130700		KXG30064	4	17079590	17079725	+	0.53303	NA	Intergenic	-63895
SORBI_3009G091101	Transposase, Tnp1/En/Spm-like	OQU77704	9	18674684	18674827	+	16.5024	NA	Intergenic	-63611
SORBI_3008G092400		KXG23418	8	39900731	39901058	+	0.52761	NA	Intergenic	-63409
SORBI_3002G100900	Mannose-6-phosphate isomerase, type I	EER98332	2	11250212	11250349	+	1.51442	NA	Intergenic	-63301
SORBI_3005G120301	Zinc finger, CCHC-type	OQU83462	5	52347420	52347573	+	0.46252	NA	Intergenic	-62144
SORBI_3001G264800	Bulb-type lectin domain superfamily	OQU91961	1	49660303	49660463	+	28.992	NA	Intergenic	-62010
SORBI_3006G038901	Lipoyl synthase	OQU81309	6	16564446	16564585	+	0.68803	NA	Intergenic	-61966
SORBI_3008G092932	Probable transposase, Ptta/En/Spm, plant	OQU79085	8	42085017	42085176	+	0.47882	NA	Intergenic	-61221
SORBI_3010G140100		KXG19982	10	25295864	25295990	+	7.36098	NA	Intergenic	-61087
SORBI_3004G137000		KXG30139	4	36487082	36487291	+	11.9627	NA	Intergenic	-60683
SORBI_3001G261480	Cytidine deaminase-like	OQU91901	1	35416707	35416845	+	5.22054	NA	Intergenic	-60493
SORBI_3005G111800		KXG28338	5	36964576	36964697	+	1.19747	NA	Intergenic	-60358
SORBI_3009G095480	Zinc finger, CCHC-type	OQU77737	9	26794139	26794656	+	106.875	NA	Intergenic	-60278
SORBI_3009G091000	Protein kinase domain	EES17952	9	18365850	18365969	+	8.33087	NA	Intergenic	-59730
SORBI_3008G091785		OQU79074	8	38771449	38771592	+	0.34119	NA	Intergenic	-57857
SORBI_3007G096866	Zinc finger, CCHC-type	OQU80221	7	18020648	18020787	+	11.572	NA	Intergenic	-57742
SORBI_3009G094100		KXG21671	9	24304202	24304337	+	7.96369	NA	Intergenic	-57313
SORBI_3004G127766		OQU84814	4	15942894	15943027	+	0.68166	NA	Intergenic	-57226
SORBI_3010G137333	Zinc finger, CCHC-type	OQU76366	10	21729461	21729594	+	0.36892	NA	Intergenic	-56270
SORBI_3008G087800	Protein of unknown function DUF1218	KXG23362	8	18207079	18207206	+	6.05969	NA	Intergenic	-55866
SORBI_3002G162701		OQU89237	2	50466778	50466921	+	1.91605	NA	Intergenic	-54431
SORBI_3006G037800		KXG25967	6	14482922	14483042	+	19.0569	NA	Intergenic	-53742
SORBI_3007G090100	B3 DNA binding domain	KXG24821	7	12857531	12857665	+	0.64885	NA	Intergenic	-53174
SORBI_3007G092450		OQU80199	7	15852604	15852759	+	8.97522	NA	Intergenic	-52607
SORBI_3001G262601	Zinc finger, CCHC-type	OQU91946	1	46693875	46694031	+	17.7993	NA	Intergenic	-51805
SORBI_3009G091300	Oligopeptide transporter, OPT superfamily	OQU77705	9	19132266	19132400	+	9.9273	NA	Intergenic	-51597
SORBI_3005G110505		OQU83387	5	33807063	33807241	+	0.30944	NA	Intergenic	-51546
SORBI_3007G099400	O-methyltransferase domain	EES14840	7	22871703	22871915	+	23.9295	NA	Intergenic	-51394
SORBI_3006G048850	Zinc finger, CCHC-type	OQU81375	6	35273023	35273163	+	0.85104	NA	Intergenic	-51218
SORBI_3005G124400		EES08525	5	54571818	54571941	+	5.99422	NA	Intergenic	-51139
SORBI_3003G167300	Plant peroxidase	EES00768	3	26909616	26909751	+	0.53596	NA	Intergenic	-50830
SORBI_3002G143766		OQU89079	2	25690390	25690527	+	16.0217	NA	Intergenic	-50601
SORBI_3003G183850	LysM domain	OQU86976	3	48968284	48968455	+	0.55608	NA	Intergenic	-48849
SORBI_3008G088818		OQU79018	8	20153163	20153314	+	6.43667	NA	Intergenic	-48600
SORBI_3006G077000	Protein kinase domain	OQU81562	6	44264020	44264146	+	5.00869	NA	Intergenic	-48261
SORBI_3007G091301	Aspartic peptidase domain superfamily	OQU80198	7	15004089	15004250	+	0.177	NA	Intergenic	-47939
SORBI_3007G113533	Zinc finger, CCHC-type	OQU80340	7	44707797	44707965	+	10.8543	NA	Intergenic	-47824
SORBI_3010G127700		KXG19869	10	16229092	16229251	+	0.30747	NA	Intergenic	-47455
SORBI_3008G088887	Zinc finger, CCHC-type	OQU79050	8	26620384	26620768	+	87.2194	NA	Intergenic	-46881
SORBI_3007G090472	Terpene synthase, conserved site	OQU80187	7	14082083	14082209	+	0.14665	NA	Intergenic	-46405
SORBI_3002G149101	Zinc finger, CCHC-type	OQU89125	2	41192834	41193034	+	6.68062	NA	Intergenic	-46357
SORBI_3003G171032		OQU86901	3	36061457	36061679	+	0.52984	NA	Intergenic	-45828
SORBI_3010G138350		OQU76370	10	22707908	22708104	+	19.3719	NA	Intergenic	-45742
SORBI_3006G034900	Helix-turn-helix motif	OQU81265	6	10246554	10246711	+	3.58849	NA	Intergenic	-45503
SORBI_3005G136200	Chalcone/stilbene synthase, N-terminal	EES08604	5	58813516	58813718	+	6.03554	NA	Intergenic	-45478
SORBI_3008G099000	DNA/RNA-binding protein Alba-like	EES17034	8	47017221	47017411	+	25.132	NA	Intergenic	-45250
SORBI_3007G114100		KXG25059	7	47659762	47660228	+	0.06362	NA	Intergenic	-44396
SORBI_3002G174100		OQU89337	2	55090889	55091010	+	0.76319	NA	Intergenic	-43274
SORBI_3001G260850		OQU91866	1	32044320	32044524	+	7.88885	NA	Intergenic	-43003
SORBI_3005G083651	Ankyrin repeat-containing domain superfamily	OQU83148	5	11251267	11251386	+	1.27547	NA	Intergenic	-42417
SORBI_3005G083550	Ankyrin repeat-containing domain superfamily	OQU83146	5	11251262	11251403	+	8.66878	NA	Intergenic	-42411
SORBI_3005G083601	Ankyrin repeat-containing domain superfamily	OQU83145	5	11251266	11251402	+	1.17736	NA	Intergenic	-42409
SORBI_3003G166400		OQU86866	3	25338638	25338760	+	22.3186	NA	Intergenic	-42016
SORBI_3008G094150		OQU79093	8	44244016	44244205	+	16.0864	NA	Intergenic	-41585
SORBI_3008G088000	CRAL/TRIO, N-terminal domain	EES15915	8	18549568	18549745	+	18.0567	NA	Intergenic	-41012
SORBI_3004G142000		KXG30176	4	41845887	41846027	+	10.7709	NA	Intergenic	-40788
SORBI_3008G070200	Trehalose-phosphatase	OQU78907	8	9055152	9055299	+	0.29142	NA	Intergenic	-40753
SORBI_3010G146300	Glycoside hydrolase family 16	EER89799	10	41485712	41485835	+	1.22306	NA	Intergenic	-40706
SORBI_3005G141500		KXG28591	5	59997275	59997405	+	1.80402	NA	Intergenic	-39903
SORBI_3010G155401	Protein kinase domain	OQU76500	10	45811031	45811193	+	13.7989	NA	Intergenic	-39750
SORBI_3009G110400	Zinc finger, RING-type	OQU77841	9	44500244	44500363	+	4.84401	NA	Intergenic	-39393
SORBI_3003G166625	Zinc finger, CCHC-type	OQU86868	3	25744680	25744837	+	1.06344	NA	Intergenic	-39300
SORBI_3007G115000	Protein SAMBA	OQU80353	7	49835942	49836083	+	0.28932	NA	Intergenic	-38789
SORBI_3004G140501	Zinc finger, BED-type	OQU84906	4	40911509	40911665	+	7.3	NA	Intergenic	-37780
SORBI_3009G081900		KXG21577	9	11714793	11715108	+	12.435	NA	Intergenic	-37684
SORBI_3001G260900		KXG38642	1	31963379	31963507	+	7.88338	NA	Intergenic	-37341
SORBI_3010G119050	P-loop containing nucleoside triphosphate hydrolase	OQU76246	10	13373058	13373227	+	5.48638	NA	Intergenic	-37081
SORBI_3010G147250	Ribonuclease CAF1	OQU76452	10	42171850	42171969	+	0.62611	NA	Intergenic	-36742
SORBI_3007G122000	Methyl-CpG DNA binding	OQU80402	7	52525156	52525345	+	3.72866	NA	Intergenic	-36618
SORBI_3004G150901		OQU84964	4	47770154	47770283	+	7.52237	NA	Intergenic	-36195
SORBI_3010G141400	DNA topoisomerase II, eukaryotic-type	EER89774	10	34450177	34450304	+	0.50191	NA	Intergenic	-36189
SORBI_3007G096401		OQU80218	7	17878065	17878249	+	23.8056	NA	Intergenic	-35685
SORBI_3002G138400	Pectinesterase, catalytic	KXG35145	2	21485773	21485924	+	10.9893	NA	Intergenic	-35681
SORBI_3004G150650	Zinc finger, CCHC-type	OQU84963	4	47595433	47595588	+	0.16548	NA	Intergenic	-35214
SORBI_3010G124200	Ankyrin repeat	EER88274	10	14893817	14893981	+	0.84244	NA	Intergenic	-34413
SORBI_3001G261589	Zinc finger, CCHC-type	OQU91936	1	40347399	40347541	+	10.5329	NA	Intergenic	-34140
SORBI_3002G147350		OQU89105	2	32022065	32022406	+	0.81794	NA	Intergenic	-33698
SORBI_3003G175866	Zinc finger, CCHC-type	OQU86945	3	44119511	44119645	+	0.63823	NA	Intergenic	-33640
SORBI_3002G153100	Basic-leucine zipper domain	OQU89155	2	45728517	45728646	+	0.70384	NA	Intergenic	-33552
SORBI_3001G261750		OQU91939	1	46031975	46032105	+	0.99875	NA	Intergenic	-33147
SORBI_3008G098164		OQU79119	8	46636608	46636736	+	16.4493	NA	Intergenic	-32874
SORBI_3009G099400	Proteasome, subunit alpha/beta	KXG21719	9	38589843	38589966	+	0.26283	NA	Intergenic	-32780
SORBI_3009G099450	Zinc finger, CCHC-type	OQU77768	9	38661154	38661285	+	4.96692	NA	Intergenic	-31990
SORBI_3008G065100		KXG23172	8	7201409	7201538	+	4.62056	NA	Intergenic	-31292
SORBI_3009G097250	Saposin-like	OQU77752	9	35007209	35007420	+	6.70936	NA	Intergenic	-31269
SORBI_3005G100400	Zinc finger C2H2-type	KXG28230	5	16748337	16748477	+	8.66838	NA	Intergenic	-30967
SORBI_3010G136450	Zinc finger, CCHC-type	OQU76361	10	20800206	20800390	+	12.4743	NA	Intergenic	-30498
SORBI_3003G143500	Tapetum determinant 1	KXG32362	3	14283020	14283264	+	1.10434	NA	Intergenic	-30476
SORBI_3005G132066		OQU83542	5	57457680	57457860	+	0.06232	NA	Intergenic	-30442
SORBI_3003G181000		OQU86965	3	47532239	47532382	+	0.46968	NA	Intergenic	-29841
SORBI_3003G175633	Zinc finger, CCHC-type	OQU86942	3	43339745	43339883	+	10.7895	NA	Intergenic	-29605
SORBI_3009G089800	Reticulon	KXG21632	9	16864862	16865056	+	0.88057	NA	Intergenic	-29356
SORBI_3007G036900	Fungal lipase-like domain	EES13336	7	3422277	3422454	+	13.3683	NA	Intergenic	-29271
SORBI_3007G098000		OQU80236	7	19412257	19412427	+	6.37685	NA	Intergenic	-29255
SORBI_3007G120100	ABC transporter-like	OQU80389	7	51912227	51912359	+	1.76173	NA	Intergenic	-29224
SORBI_3001G263300	Glycosyltransferase 61	EER91712	1	47899826	47899998	+	28.7594	NA	Intergenic	-28949
SORBI_3001G275950	Zinc finger, CCHC-type	KXG39039	1	53658314	53658482	+	0.92245	NA	Intergenic	-28910
SORBI_3010G120500	Zinc finger, GRF-type	EER89621	10	13867152	13867282	+	0.77508	NA	Intergenic	-28791
SORBI_3004G134400		KXG30104	4	23243486	23243668	+	10.1518	NA	Intergenic	-27740
SORBI_3003G166300		KXG32533	3	25250574	25250717	+	17.3355	NA	Intergenic	-27209
SORBI_3007G118025	Zinc finger, CCHC-type	OQU80378	7	51133276	51133412	+	4.19235	NA	Intergenic	-27206
SORBI_3010G121401		OQU76260	10	14092898	14093020	+	7.43108	NA	Intergenic	-27119
SORBI_3009G076600		KXG21528	9	10062380	10062521	+	13.9831	NA	Intergenic	-26815
SORBI_3003G141550		OQU86765	3	13862634	13862825	+	0.75209	NA	Intergenic	-26778
SORBI_3008G102850		OQU79161	8	48774615	48774742	+	7.22653	NA	Intergenic	-26735
SORBI_3003G164700	C2 domain	EES00754	3	21104980	21105121	+	4.87706	NA	Intergenic	-26719
SORBI_3008G109950	P-loop containing nucleoside triphosphate hydrolase	OQU79200	8	51105624	51105744	+	2.69542	NA	Intergenic	-26638
SORBI_3001G310133	DVL	OQU92206	1	59632749	59632885	+	0.78228	NA	Intergenic	-26270
SORBI_3007G109000	Signal transduction response regulator, receiver domain	EES14894	7	39129362	39129577	+	21.5663	NA	Intergenic	-25273
SORBI_3005G084200		KXG28095	5	11424486	11424644	+	7.22296	NA	Intergenic	-24994
SORBI_3010G127600	Aspartic peptidase A1 family	KXG19867	10	16142473	16142656	+	15.9503	NA	Intergenic	-24906
SORBI_3008G099300	Protein kinase domain	KXG23468	8	47241850	47242056	+	16.1905	NA	Intergenic	-24842
SORBI_3004G140850		OQU84907	4	41046407	41046564	+	4.8894	NA	Intergenic	-24581
SORBI_3005G133233		OQU83555	5	57893971	57894091	+	0.52241	NA	Intergenic	-24267
SORBI_3002G132801	CheY-like superfamily	OQU89007	2	19024263	19024419	+	0.49091	NA	Intergenic	-23698
SORBI_3002G169500		KXG35405	2	53608407	53608530	+	10.8229	NA	Intergenic	-23627
SORBI_3008G077300		KXG23273	8	11809694	11809827	+	4.62759	NA	Intergenic	-23559
SORBI_3002G168750		OQU89282	2	53151880	53152101	+	14.6032	NA	Intergenic	-22779
SORBI_3009G102400	Lateral organ boundaries, LOB	EES19343	9	40836720	40836930	+	9.13603	NA	Intergenic	-22565
SORBI_3003G169550		OQU86881	3	28890388	28890546	+	5.21149	NA	Intergenic	-22252
SORBI_3010G124400	FAR1 DNA binding domain	KXG19841	10	15027465	15027889	+	9.63597	NA	Intergenic	-22106
SORBI_3004G087432	Zinc finger, PMZ-type	OQU84611	4	7372974	7373138	+	9.30709	NA	Intergenic	-21853
SORBI_3005G146966		OQU83621	5	61449208	61449411	+	45.4783	NA	Intergenic	-21708
SORBI_3006G061401		OQU81457	6	41522631	41522757	+	0.83186	NA	Intergenic	-21573
SORBI_3007G040100	Basal layer antifungal peptide	EES14541	7	3941193	3941343	+	0.61734	NA	Intergenic	-21502
SORBI_3005G133133	Zinc finger, RING-type	OQU83552	5	57793277	57793407	+	25.6991	NA	Intergenic	-21476
SORBI_3004G126900	Zinc-finger domain of monoamine-oxidase A repressor R1	KXG30039	4	15256847	15256993	+	0.4226	NA	Intergenic	-21465
SORBI_3001G273400		KXG38743	1	52879249	52879387	+	0.74067	NA	Intergenic	-21432
SORBI_3010G136400		KXG19939	10	20722874	20723023	+	0.55379	NA	Intergenic	-21051
SORBI_3010G161600	Plant peroxidase	EER88495	10	47817862	47817990	+	9.21812	NA	Intergenic	-20887
SORBI_3006G034250	Zinc finger, TTF-type	OQU81261	6	9307294	9307530	+	27.2475	NA	Intergenic	-20765
SORBI_3001G221350		OQU91641	1	20895289	20895480	+	61.4785	NA	Intergenic	-20736
SORBI_3005G110415	Zinc finger, CCHC-type	OQU83342	5	25562963	25563084	+	0.60294	NA	Intergenic	-20256
SORBI_3009G097400		KXG21704	9	35102437	35102561	+	1.35953	NA	Intergenic	-19898
SORBI_3009G076300		KXG21526	9	9945912	9946032	+	0.45578	NA	Intergenic	-19704
SORBI_3005G165566	Bifunctional inhibitor/plant lipid transfer protein/seed storage helical domain	OQU83729	5	64186443	64186572	+	0.92071	NA	Intergenic	-19625
SORBI_3005G117001	Ribosomal protein L44e	OQU83445	5	51545768	51545923	+	0.26359	NA	Intergenic	-19365
SORBI_3002G105900	F-box domain	KXG34899	2	12624678	12624831	+	2.08545	NA	Intergenic	-19343
SORBI_3005G081100		KXG28068	5	10679777	10679897	+	1.41151	NA	Intergenic	-19196
SORBI_3001G232700	Glycine-rich cell wall structural protein 1/2	EER91540	1	22606974	22607101	+	1.29747	NA	Intergenic	-19084
SORBI_3010G111450		OQU76212	10	11246089	11246226	+	0.1301	NA	Intergenic	-19050
SORBI_3007G084600	D-galactoside/L-rhamnose binding SUEL lectin domain	KXG24778	7	10323375	10323509	+	9.07581	NA	Intergenic	-18762
SORBI_3004G121700	Expansin	EES04907	4	13355543	13355703	+	0.80443	NA	Intergenic	-18584
SORBI_3006G036201		OQU81282	6	11702244	11702374	+	0.28358	NA	Intergenic	-18418
SORBI_3006G068300	Phosphatidylethanolamine-binding, conserved site	OQU81511	6	42934939	42935070	+	10.0357	NA	Intergenic	-18403
SORBI_3009G080500		OQU77631	9	11130694	11130906	+	14.2075	NA	Intergenic	-18388
SORBI_3002G173800		EER96588	2	54951853	54951980	+	4.56601	NA	Intergenic	-18344
SORBI_3005G104600	Pyridine nucleotide-disulphide oxidoreductase, class-II	EES08387	5	18787563	18787754	+	8.53878	NA	Intergenic	-18344
SORBI_3003G164400	Potassium transporter	KXG32509	3	20940219	20940378	+	13.4401	NA	Intergenic	-18296
SORBI_3005G082400		KXG28080	5	10940092	10940296	+	41.3698	NA	Intergenic	-18156
SORBI_3008G078800	Cytochrome P450	KXG23287	8	12422498	12422631	+	14.4547	NA	Intergenic	-17980
SORBI_3005G073000	Ricin B-like lectins	KXG27992	5	8807466	8807683	+	19.4886	NA	Intergenic	-17712
SORBI_3003G167566		OQU86871	3	27342590	27342711	+	0.5814	NA	Intergenic	-17423
SORBI_3005G132300	Cytochrome P450	OQU83547	5	57569565	57569696	+	0.56797	NA	Intergenic	-17344
SORBI_3003G183200	F-box-like domain superfamily	KXG32681	3	48627145	48627308	+	9.77618	NA	Intergenic	-17294
SORBI_3003G162200	IPP transferase	EES02950	3	19734413	19734565	+	4.906	NA	Intergenic	-17246
SORBI_3006G037200		KXG25964	6	14005586	14005824	+	13.5838	NA	Intergenic	-17120
SORBI_3001G269100	Glycoside hydrolase family 38, N-terminal domain	OQU91980	1	51510064	51510188	+	0.80495	NA	Intergenic	-17045
SORBI_3001G420350		OQU92819	1	70113445	70113592	+	5.52853	NA	Intergenic	-16920
SORBI_3008G146700	Glycoside hydrolase family 17	EES16254	8	57924465	57924589	+	10.128	NA	Intergenic	-16868
SORBI_3003G183400		EES03096	3	48769419	48769621	+	14.8722	NA	Intergenic	-16734
SORBI_3007G103300		KXG24948	7	28629889	28630050	+	11.2238	NA	Intergenic	-16203
SORBI_3008G070100		KXG23217	8	8782767	8782917	+	0.37741	NA	Intergenic	-16176
SORBI_3008G109400	Oxoglutarate/iron-dependent dioxygenase	EES16044	8	50804008	50804145	+	5.64306	NA	Intergenic	-16140
SORBI_3005G081700		EES09513	5	10730417	10730591	+	9.46003	NA	Intergenic	-16072
SORBI_3007G043800	Protein of unknown function DUF594	OQU79910	7	4407006	4407195	+	34.7382	NA	Intergenic	-16068
SORBI_3010G119100		OQU76249	10	13413962	13414136	+	10.2901	NA	Intergenic	-15763
SORBI_3003G252800		KXG33090	3	59156387	59156518	+	0.26271	NA	Intergenic	-15670
SORBI_3010G139100	Protein kinase domain	KXG19971	10	23759183	23759353	+	4.13775	NA	Intergenic	-15668
SORBI_3010G148800	WRKY domain	EER89819	10	42847377	42847503	+	0.45242	NA	Intergenic	-15566
SORBI_3007G082300	BTB/POZ domain	EES14737	7	9762943	9763114	+	25.4685	NA	Intergenic	-15497
SORBI_3002G036600	Zinc finger C2H2-type	OQU88446	2	3506022	3506247	+	10.3221	NA	Intergenic	-15330
SORBI_3009G072366	Zinc finger, CCHC-type	OQU77591	9	8851593	8851735	+	9.08472	NA	Intergenic	-15245
SORBI_3005G197800	LysM domain	EES10170	5	68299880	68300062	+	10.5742	NA	Intergenic	-14795
SORBI_3007G089101		OQU80151	7	12428726	12428877	+	1.92605	NA	Intergenic	-14757
SORBI_3008G105432		OQU79177	8	49663978	49664150	+	15.004	NA	Intergenic	-14711
SORBI_3008G074100		KXG23244	8	10667126	10667292	+	0.41063	NA	Intergenic	-14694
SORBI_3005G185750		OQU83833	5	67047336	67047458	+	6.16548	NA	Intergenic	-14640
SORBI_3005G074800		KXG28005	5	9105910	9106048	+	12.3006	NA	Intergenic	-14632
SORBI_3007G058400	O-methyltransferase domain	KXG24554	7	6044082	6044289	+	7.49947	NA	Intergenic	-14497
SORBI_3007G055800	Terpene synthase, N-terminal domain	KXG24532	7	5769859	5770024	+	0.42581	NA	Intergenic	-14180
SORBI_3001G255932	NADH dehydrogenase [ubiquinone] 1 alpha subcomplex assembly factor 8	OQU91840	1	29454685	29454879	+	8.14808	NA	Intergenic	-13990
SORBI_3005G078132	Leucine-rich repeat domain superfamily	OQU83113	5	9940362	9940481	+	7.51285	NA	Intergenic	-13633
SORBI_3003G135201	Transcription elongation factor, TFIIS/CRSP70, N-terminal, sub-type	OQU86731	3	12807773	12807927	+	16.2056	NA	Intergenic	-13606
SORBI_3004G125100	Xyloglucan fucosyltransferase	KXG30026	4	14379647	14379773	+	9.17662	NA	Intergenic	-13587
SORBI_3002G280850		OQU89840	2	66230550	66230679	+	0.07202	NA	Intergenic	-13563
SORBI_3003G161950		OQU86844	3	19576204	19576335	+	0.04996	NA	Intergenic	-13404
SORBI_3009G081300		KXG21571	9	11551625	11551885	+	8.50765	NA	Intergenic	-13382
SORBI_3006G099650		OQU81669	6	47026177	47026330	+	0.68832	NA	Intergenic	-13377
SORBI_3005G110493		OQU83383	5	30939413	30939757	+	1.00863	NA	Intergenic	-13267
SORBI_3005G068101	Leucine-rich repeat domain superfamily	OQU83053	5	7859864	7859996	+	7.0032	NA	Intergenic	-13083
SORBI_3008G088100	Nucleic acid-binding, OB-fold	OQU79008	8	18613775	18613912	+	5.00223	NA	Intergenic	-13029
SORBI_3009G051301		OQU77466	9	5196337	5196507	+	11.2936	NA	Intergenic	-12843
SORBI_3001G223300		OQU91663	1	21423658	21423928	+	6.39779	NA	Intergenic	-12743
SORBI_3010G107250	Cytochrome P450	OQU76194	10	10593614	10593735	+	1.47401	NA	Intergenic	-12407
SORBI_3003G138300		EES02817	3	13370975	13371196	+	0.26927	NA	Intergenic	-12268
SORBI_3008G064400	Protein of unknown function DUF597	EES15787	8	7050967	7051155	+	4.62275	NA	Intergenic	-12151
SORBI_3005G057100		KXG27876	5	5802182	5802365	+	0.67793	NA	Intergenic	-12086
SORBI_3002G157800	Sodium/solute symporter	EER96500	2	48432168	48432330	+	5.52891	NA	Intergenic	-12035
SORBI_3008G161401	Papain-like cysteine peptidase superfamily	OQU79547	8	59510271	59510400	+	0.76199	NA	TTS (OQU79546)	-11983
SORBI_3004G136901	Zinc finger, CCHC-type	OQU84882	4	36318542	36318754	+	12.9946	NA	Intergenic	-11634
SORBI_3006G024450		OQU81193	6	4161041	4161161	+	11.4943	NA	Intergenic	-11601
SORBI_3007G065000	CRIB domain	OQU79999	7	6838781	6839120	+	0.10449	NA	Intergenic	-11518
SORBI_3007G066200		OQU80005	7	7013617	7013754	+	0.1785	NA	Intergenic	-11401
SORBI_3008G143400		KXG23813	8	57475448	57475580	+	6.53235	NA	Intergenic	-11211
SORBI_3003G012750		OQU86090	3	1128671	1128867	+	11.5052	NA	Intergenic	-11200
SORBI_3005G147100		KXG28640	5	61516830	61516964	+	19.6499	NA	Intergenic	-11168
SORBI_3003G160300		KXG32482	3	18775295	18775434	+	9.78751	NA	Intergenic	-11074
SORBI_3003G181400		KXG32668	3	47843514	47843672	+	1.40369	NA	Intergenic	-11068
SORBI_3010G158400	Zinc finger, RING-type	KXG20125	10	46562006	46562131	+	1.37612	NA	Intergenic	-11054
SORBI_3010G144450		OQU76435	10	38912634	38912769	+	23.9644	NA	Intergenic	-11046
SORBI_3003G175700		KXG32619	3	43739774	43739939	+	17.4977	NA	Intergenic	-10762
SORBI_3005G180400	Transcription factor, MADS-box	OQU83806	5	66329044	66329181	+	6.53829	NA	Intergenic	-10640
SORBI_3008G105800	Cytochrome P450	EES17069	8	49855530	49855649	+	1.98331	NA	Intergenic	-10620
SORBI_3010G156400		KXG20110	10	46047767	46048005	+	9.90104	NA	Intergenic	-10550
SORBI_3001G261464	Zinc finger, CCHC-type	OQU91895	1	34632074	34632258	+	10.4404	NA	Intergenic	-10481
SORBI_3002G380750		OQU90291	2	73676790	73676935	+	4.47381	NA	Intergenic	-10475
SORBI_3008G073800	Peptidase S10, serine carboxypeptidase	KXG23240	8	10535100	10535289	+	6.69151	NA	Intergenic	-10467
SORBI_3002G170700		KXG35420	2	54042195	54042461	+	6.82738	NA	Intergenic	-10213
SORBI_3007G105600	EGF-type aspartate/asparagine hydroxylation site	OQU80289	7	37678341	37678510	+	5.44181	NA	Intergenic	-10150
SORBI_3008G128200		OQU79317	8	55408228	55408361	+	0.63659	NA	Intergenic	-10115
SORBI_3008G110101	REM family	OQU79202	8	51295442	51295827	+	26.3583	NA	Intergenic	-10072
SORBI_3008G049701	SAP domain	KXG23052	8	4906388	4906563	+	0.53931	NA	Intergenic	-10024
SORBI_3006G043750		OQU81334	6	30312978	30313133	+	18.2086	NA	Intergenic	-10012
SORBI_3006G079000	SET domain	KXG26303	6	44520215	44520415	+	20.0839	NA	Intergenic	-9754
SORBI_3002G196700		KXG35592	2	58583064	58583241	+	0.11586	NA	Intergenic	-9696
SORBI_3007G018000	Expansin	EES14420	7	1565277	1565396	+	1.27004	NA	Intergenic	-9580
SORBI_3005G209800	Nodulin-like	OQU83984	5	69654281	69654410	+	0.04518	NA	Intergenic	-9560
SORBI_3004G147050	Zinc finger, CCHC-type	OQU84948	4	45907093	45907212	+	7.89666	NA	Intergenic	-9469
SORBI_3002G173200	Glutathione S-transferase, N-terminal	OQU89319	2	54646456	54646614	+	55.9906	NA	Intergenic	-9432
SORBI_3005G097201		OQU83258	5	15416889	15417188	+	3.29127	NA	Intergenic	-9228
SORBI_3009G115800	TFIIH subunit TTDA/Tfb5	EES19411	9	45776943	45777063	+	0.22301	NA	Intergenic	-9065
SORBI_3007G110333		OQU80319	7	39917953	39918127	+	24.2007	NA	Intergenic	-9042
SORBI_3008G086500		KXG23350	8	17487186	17487343	+	0.82599	NA	Intergenic	-8941
SORBI_3005G135533		OQU83575	5	58467606	58467735	+	1.34499	NA	Intergenic	-8476
SORBI_3006G036700		KXG25960	6	12839077	12839222	+	20.3874	NA	Intergenic	-8385
SORBI_3010G122533		OQU76267	10	14335232	14335366	+	17.0546	NA	Intergenic	-8228
SORBI_3005G105700	Carotenoid oxygenase	EES08398	5	19788955	19789249	+	8.11864	NA	Intergenic	-8203
SORBI_3002G144900		OQU89089	2	27146208	27146379	+	1.41871	NA	Intergenic	-8182
SORBI_3007G136300	NAC domain	OQU80504	7	56359347	56359511	+	0.14258	NA	Intergenic	-8163
SORBI_3004G121800	Expansin	EES04908	4	13384052	13384190	+	0.43726	NA	Intergenic	-8029
SORBI_3005G120433		OQU83464	5	52583292	52583411	+	1.06472	NA	Intergenic	-7831
SORBI_3008G022100	Nucleoside phosphatase GDA1/CD39	EES16574	8	1943762	1943895	+	1.2547	NA	Intergenic	-7572
SORBI_3006G038700		OQU81302	6	16264428	16264572	+	1.58295	NA	Intergenic	-7526
SORBI_3005G107400	Proton-dependent oligopeptide transporter family	OQU83318	5	20278261	20278456	+	16.2121	NA	Intergenic	-7156
SORBI_3006G075400	U box domain	KXG26241	6	43958851	43959036	+	0.80841	NA	Intergenic	-7151
SORBI_3008G176401		OQU79663	8	61056637	61056776	+	22.5651	NA	Intergenic	-7123
SORBI_3007G055600	Terpene synthase, N-terminal domain	KXG24531	7	5691256	5691412	+	0.32654	NA	Intergenic	-6941
SORBI_3001G269200	GDSL lipase/esterase	KXG38704	1	51581412	51581576	+	0.49548	NA	Intergenic	-6672
SORBI_3010G197566		OQU76740	10	54072271	54072428	+	0.2044	NA	Intergenic	-6670
SORBI_3009G049701		OQU77447	9	4948577	4948753	+	0.97716	NA	Intergenic	-6627
SORBI_3006G094400		KXG26398	6	46467354	46467583	+	7.97944	NA	intron (KXG26399, intron 2 of 3)	-6621
SORBI_3009G101250	Zinc finger, CCHC-type	OQU77777	9	40419699	40419855	+	0.56249	NA	Intergenic	-6603
SORBI_3001G210250	RlpA-like domain superfamily	OQU91589	1	19278715	19278929	+	6.43352	NA	Intergenic	-6582
SORBI_3007G025300	Myc-type, basic helix-loop-helix (bHLH) domain	KXG24316	7	2291299	2291454	+	8.79014	NA	Intergenic	-6571
SORBI_3005G202101	Protein of unknown function DUF3615	OQU83940	5	68730800	68730921	+	6.10736	NA	Intergenic	-6527
SORBI_3005G174400		KXG28844	5	65430372	65430526	+	0.72507	NA	Intergenic	-6473
SORBI_3004G136366		OQU84880	4	35139120	35139244	+	1.27509	NA	Intergenic	-6458
SORBI_3010G112401		OQU76217	10	11622870	11623043	+	0.32909	NA	Intergenic	-6449
SORBI_3006G057050		OQU81430	6	40229191	40229343	+	0.57573	NA	exon (OQU81432, exon 5 of 5)	-6446
SORBI_3003G163500	Glutaredoxin	EES00745	3	20511030	20511188	+	11.0127	NA	Intergenic	-6435
SORBI_3002G203401	Zinc finger, CCHC-type	OQU89501	2	59382078	59382201	+	0.06842	NA	Intergenic	-6212
SORBI_3006G048201		OQU81372	6	33954508	33954658	+	4.79761	NA	Intergenic	-6002
SORBI_3005G147032		OQU83622	5	61480893	61481030	+	14.9685	NA	Intergenic	-5981
SORBI_3010G194801		OQU76717	10	53774663	53774819	+	16.6782	NA	Intergenic	-5916
SORBI_3009G096850		OQU77750	9	34125957	34126076	+	0.81541	NA	Intergenic	-5832
SORBI_3002G023700	Protein of unknown function DUF594	KXG34332	2	2182602	2182721	+	0.16311	NA	Intergenic	-5821
SORBI_3009G096566		OQU77748	9	33807996	33808119	+	0.09078	NA	Intergenic	-5810
SORBI_3010G108301	Very-long-chain 3-ketoacyl-CoA synthase	OQU76197	10	10758571	10758760	+	0.39843	NA	Intergenic	-5802
SORBI_3006G051300	Protein of unknown function DUF3339	EES10625	6	38107740	38107890	+	9.2964	NA	Intergenic	-5672
SORBI_3007G057300		KXG24544	7	5912735	5912941	+	0.63256	NA	Intergenic	-5607
SORBI_3007G125800		OQU80421	7	53705517	53705704	+	5.52058	NA	Intergenic	-5602
SORBI_3002G419350	No apical meristem-associated, C-terminal domain	OQU90479	2	76685669	76685801	+	26.9829	NA	Intergenic	-5592
SORBI_3006G086000	NAC domain	KXG26346	6	45539404	45539566	+	10.0741	NA	Intergenic	-5580
SORBI_3005G209100	Transcription factor GRAS	OQU83979	5	69583977	69584210	+	0.82955	NA	Intergenic	-5454
SORBI_3004G098800		KXG29845	4	8767621	8767847	+	13.2299	NA	Intergenic	-5308
SORBI_3009G107800		KXG21786	9	43142505	43142715	+	1.32987	NA	Intergenic	-5232
SORBI_3010G133932		OQU76350	10	19494675	19494802	+	13.301	NA	Intergenic	-5206
SORBI_3008G096700	GTD-binding domain	EES17020	8	45828926	45829057	+	0.30985	NA	Intergenic	-5167
SORBI_3002G195200		KXG35587	2	58340430	58340653	+	22.6132	NA	Intergenic	-5153
SORBI_3003G237500	Protein response to low sulfur	EES01167	3	57686787	57686968	+	0.07185	NA	Intergenic	-5131
SORBI_3007G098400	Protein kinase domain	OQU80239	7	19589774	19589942	+	33.9102	NA	Intergenic	-5120
SORBI_3001G104550		OQU91058	1	8016234	8016383	+	8.32875	NA	Intergenic	-5095
SORBI_3008G105100	Protein of unknown function DUF594	OQU79173	8	49317252	49317468	+	0.75629	NA	Intergenic	-4951
SORBI_3005G212600	Leucine-rich repeat domain superfamily	OQU84002	5	69873319	69873446	+	10.0058	NA	Intergenic	-4923
SORBI_3002G154700	Nucleotide-diphospho-sugar transferase	OQU89172	2	46882127	46882336	+	0.071	NA	Intergenic	-4888
SORBI_3001G345500		KXG39192	1	63447233	63447399	+	10.4607	NA	Intergenic	-4777
SORBI_3005G097400	Alpha/beta hydrolase fold-3	EES09618	5	15587832	15588042	+	18.8261	NA	Intergenic	-4765
SORBI_3005G136450	Chalcone/stilbene synthase, N-terminal	EES09859	5	58899503	58899657	+	7.41252	NA	Intergenic	-4762
SORBI_3003G076001		KXG31911	3	6483277	6483453	+	8.42517	NA	intron (KXG31912, intron 1 of 1)	-4699
SORBI_3001G121000		KXG37752	1	9407024	9407152	+	0.22692	NA	Intergenic	-4690
SORBI_3005G088600		KXG28129	5	12684934	12685180	+	13.684	NA	Intergenic	-4673
SORBI_3001G323500	Protein of unknown function DUF789	OQU92289	1	61070116	61070250	+	0.70293	NA	Intergenic	-4597
SORBI_3010G208750	Ribosomal protein L20	OQU76786	10	55199337	55199467	+	0.15559	NA	Intergenic	-4579
SORBI_3002G410850		OQU90445	2	75916276	75916395	+	0.08744	NA	Intergenic	-4575
SORBI_3005G078600	F-box domain	OQU83117	5	10169242	10169362	+	0.20913	NA	Intergenic	-4489
SORBI_3007G215500	EGF-type aspartate/asparagine hydroxylation site	OQU80969	7	64388381	64388538	+	1.43864	NA	Intergenic	-4418
SORBI_3001G145700	Thaumatin family	OQU91235	1	11678936	11679076	+	0.42995	NA	Intergenic	-4414
SORBI_3006G040550	Zinc finger, CCHC-type	OQU81320	6	25662029	25662162	+	0.08477	NA	Intergenic	-4389
SORBI_3001G317900	Glutathione S-transferase, N-terminal	EER94604	1	60626891	60627011	+	0.62378	NA	Intergenic	-4289
SORBI_3001G269800		OQU91984	1	51740702	51740897	+	12.7788	NA	Intergenic	-4186
SORBI_3002G106600	F-box domain	EER98363	2	12738546	12738809	+	44.7507	NA	Intergenic	-4150
SORBI_3005G179700	Transcription factor, MADS-box	EES10067	5	66231548	66231728	+	0.35613	NA	Intergenic	-4043
SORBI_3010G050000	Domain unknown function DUF295	KXG19377	10	3854644	3855021	+	11.1039	NA	Intergenic	-3925
SORBI_3007G156000	Zinc finger, BED-type	KXG25317	7	59005754	59005897	+	1.19219	NA	Intergenic	-3869
SORBI_3003G189466	Protein kinase domain	OQU87017	3	50903402	50903554	+	3.46331	NA	Intergenic	-3778
SORBI_3004G003600		OQU84150	4	312355	312632	+	6.95715	NA	Intergenic	-3761
SORBI_3007G149300		EES13965	7	58034788	58035018	+	6.3336	NA	Intergenic	-3712
SORBI_3008G121850		OQU79269	8	54113062	54113182	+	0.07591	NA	Intergenic	-3683
SORBI_3006G037650	Armadillo-type fold	OQU81292	6	14408183	14408374	+	1.06527	NA	Intergenic	-3545
SORBI_3006G184000	Cytochrome P450	OQU82181	6	53910579	53911139	+	22.6344	NA	Intergenic	-3488
SORBI_3009G090566		KXG21643	9	17735484	17735684	+	0.34308	NA	Intergenic	-3391
SORBI_3001G539700	Major pollen allergen Lol pI	EER95683	1	80249459	80249664	+	18.9799	NA	Intergenic	-3330
SORBI_3003G135000	Major facilitator superfamily	KXG32293	3	12782903	12783026	+	0.402	NA	Intergenic	-3262
SORBI_3005G207700		KXG29078	5	69410961	69411121	+	9.65433	NA	Intergenic	-3244
SORBI_3009G009100		KXG21062	9	847174	847374	+	10.3493	NA	Intergenic	-3225
SORBI_3003G216901	Transcription factor, MADS-box	OQU87153	3	55255526	55255646	+	0.1105	NA	Intergenic	-3200
SORBI_3010G113600	Cysteine peptidase, cysteine active site	EER89590	10	11960360	11960481	+	5.31434	NA	Intergenic	-3169
SORBI_3008G078550	Zinc finger, CCHC-type	OQU78961	8	12323451	12323578	+	0.66974	NA	Intergenic	-3163
SORBI_3005G082500	GroES-like superfamily	EES08221	5	10988854	10989017	+	13.0809	NA	Intergenic	-2968
SORBI_3001G211101	RlpA-like domain superfamily	OQU91593	1	19419396	19419537	+	0.46127	NA	Intergenic	-2935
SORBI_3009G080266	Zinc finger, CCHC-type	OQU77628	9	10955456	10955600	+	16.3153	NA	Intergenic	-2840
SORBI_3004G146400	EF-hand domain	OQU84945	4	45411470	45411599	+	7.1166	NA	Intergenic	-2831
SORBI_3005G094400	Zf-FLZ domain	EES08321	5	14860612	14860739	+	0.40101	NA	Intergenic	-2820
SORBI_3001G236950		OQU91725	1	23958870	23959091	+	11.3411	NA	Intergenic	-2817
SORBI_3009G085250	Zinc finger, CCHC-type	OQU77661	9	14390537	14390691	+	20.2878	NA	Intergenic	-2783
SORBI_3001G385800	NAC domain	EER92326	1	67311051	67311183	+	15.5236	NA	Intergenic	-2767
SORBI_3007G053900	Papain-like cysteine peptidase superfamily	KXG24521	7	5448430	5448571	+	9.00108	NA	exon (KXG24524, exon 1 of 2)	-2712
SORBI_3001G529100	Transcription factor TFIIIC, triple barrel domain	EER95620	1	79301547	79301808	+	40.1029	NA	exon (EER95621, exon 6 of 6)	-2693
SORBI_3002G017201	Protein of unknown function DUF1719	OQU88356	2	1549718	1549864	+	8.6992	NA	Intergenic	-2682
SORBI_3001G493600	Synaptobrevin	KXG40114	1	76264927	76265073	+	0.33382	NA	Intergenic	-2677
SORBI_3001G264000	Alcohol dehydrogenase, zinc-type, conserved site	EER91718	1	48985845	48986007	+	0.4091	NA	Intergenic	-2659
SORBI_3010G204000	Transferase	EER90098	10	54633894	54634027	+	4.29908	NA	Intergenic	-2647
SORBI_3003G240800		KXG33010	3	57984065	57984249	+	0.50499	NA	Intergenic	-2622
SORBI_3007G133250	Zinc finger, CCHC-type	OQU80477	7	55611508	55611666	+	25.7617	NA	Intergenic	-2614
SORBI_3005G090000	F-box domain	EES08288	5	12986844	12987006	+	1.06652	NA	Intergenic	-2569
SORBI_3004G116200		KXG29965	4	12120039	12120167	+	7.08855	NA	Intergenic	-2475
SORBI_3005G133400	Zinc finger, RING-type	KXG28529	5	57992051	57992173	+	0.16038	NA	Intergenic	-2395
SORBI_3008G069200	Transcription factor, MADS-box	OQU78898	8	8209218	8209342	+	0.87334	NA	Intergenic	-2382
SORBI_3004G315850		OQU85811	4	65203840	65203983	+	6.80405	NA	Intergenic	-2313
SORBI_3002G331450		OQU90062	2	69993060	69993286	+	24.4484	NA	Intergenic	-2206
SORBI_3010G270500	GDSL lipase/esterase	EER90415	10	60479058	60479225	+	8.66067	NA	TTS (OQU77135)	-2192
SORBI_3010G136100		OQU76359	10	20527914	20528052	+	1.64731	NA	Intergenic	-2188
SORBI_3005G108900		KXG28316	5	21202672	21202815	+	0.45392	NA	Intergenic	-2113
SORBI_3006G091200	AP2/ERF domain	EES12227	6	46116796	46116918	+	0.88136	NA	Intergenic	-2089
SORBI_3006G077800		KXG26294	6	44376334	44376482	+	15.6641	NA	Intergenic	-2061
SORBI_3005G213950		OQU84005	5	70021134	70021285	+	0.32523	NA	Intergenic	-2025
SORBI_3005G043900	Protein kinase domain	OQU82907	5	4153056	4153216	+	0.9945	NA	intron (OQU82907, intron 2 of 4)	1131
SORBI_3002G001300	Multicopper oxidase, type 1	OQU88286	2	185904	186029	+	10.7243	NA	exon (OQU88286, exon 1 of 2)	1203
SORBI_3003G056250		OQU86248	3	5019992	5020121	+	10.3451	NA	TTS (OQU86248)	1236
SORBI_3002G090100		KXG34772	2	9417599	9417721	+	0.08161	NA	TTS (KXG34772)	1380
SORBI_3002G087400		KXG34759	2	9228084	9228259	+	9.09489	NA	TTS (KXG34759)	1383
SORBI_3005G136800	Chalcone/stilbene synthase, N-terminal	KXG29016	5	58914405	58914543	+	8.57269	NA	exon (KXG29016, exon 2 of 2)	1439
SORBI_3002G162100		KXG35346	2	50103693	50103824	+	0.30078	NA	TTS (KXG35346)	1462
SORBI_3009G011050		OQU77219	9	1010631	1010763	+	10.3169	NA	Intergenic	1576
SORBI_3001G482000	Flavin monooxygenase FMO	EER95392	1	75370724	75370851	+	6.36963	NA	intron (EER95392, intron 1 of 3)	1603
SORBI_3008G053101		EES16733	8	5371820	5371971	+	17.1898	NA	TTS (EES16733)	1630
SORBI_3003G010650		OQU86082	3	913269	913484	+	0.39125	NA	TTS (OQU86082)	1659
SORBI_3001G087201		OQU90976	1	6763469	6763613	+	4.30858	NA	TTS (OQU90975)	1684
SORBI_3006G053651		OQU81412	6	38779288	38779452	+	15.6322	NA	exon (OQU81412, exon 2 of 2)	1693
SORBI_3007G109200	ATP synthase, F1 complex, delta/epsilon subunit	KXG25001	7	39265173	39265311	+	16.9459	NA	Intergenic	1733
SORBI_3004G099150		OQU84669	4	8816914	8817043	+	11.5955	NA	Intergenic	1956
SORBI_3001G080300	Plant peroxidase	EER93406	1	6195257	6195495	+	55.4827	NA	TTS (EER93406)	2028
SORBI_3005G049200	Exocyst complex component Exo70	EES08037	5	4699146	4699298	+	11.5761	NA	TTS (EES08037)	2062
SORBI_3008G141501		OQU79413	8	57240443	57240660	+	38.8434	NA	TTS (OQU79413)	2076
SORBI_3005G087500	FAD/NAD(P)-binding domain superfamily	KXG28119	5	12326375	12326608	+	23.3996	NA	TTS (KXG28119)	2093
SORBI_3001G199566		OQU91530	1	18070113	18070359	+	31.901	NA	TTS (OQU91530)	2098
SORBI_3005G139750		OQU83586	5	59445540	59445668	+	0.0611	NA	exon (OQU83587, exon 4 of 8)	2108
SORBI_3004G004700		KXG29257	4	403992	404161	+	8.7024	NA	Intergenic	2129
SORBI_3006G030500		KXG25912	6	6496283	6496421	+	0.93712	NA	Intergenic	2182
SORBI_3001G261509	Major intrinsic protein	OQU91911	1	36293378	36293602	+	33.7513	NA	Intergenic	2208
SORBI_3006G086000	NAC domain	KXG26347	6	45547292	45547419	+	0.69176	NA	TTS (KXG26346)	2238
SORBI_3003G382350		OQU88006	3	69584479	69584657	+	0.76961	NA	Intergenic	2247
SORBI_3008G107100	Cytochrome P450	OQU79189	8	50358780	50358901	+	7.61239	NA	TTS (OQU79189)	2295
SORBI_3008G036500		OQU78716	8	3445460	3445612	+	0.71163	NA	Intergenic	2364
SORBI_3010G064300		KXG19475	10	5083329	5083456	+	7.41774	NA	exon (OQU75971, exon 26 of 42)	2384
SORBI_3003G090100	Zinc finger, RING-type	KXG32010	3	7858546	7858677	+	0.2443	NA	Intergenic	2424
SORBI_3002G149900		KXG35251	2	41899908	41900068	+	11.2104	NA	Intergenic	2469
SORBI_3007G049733		OQU79945	7	4983480	4983756	+	10.6944	NA	Intergenic	2521
SORBI_3004G198550		OQU85232	4	54979713	54979849	+	0.53018	NA	Intergenic	2539
SORBI_3008G076401	Male sterility, NAD-binding	OQU78948	8	11489981	11490122	+	8.67219	NA	TTS (OQU78948)	2553
SORBI_3006G056900		OQU81428	6	40116686	40116806	+	24.1721	NA	intron (OQU81428, intron 4 of 4)	2556
SORBI_3006G092200	Zinc finger, RING-type	EES10862	6	46243561	46243728	+	6.09059	NA	Intergenic	2663
SORBI_3001G304201	Bifunctional inhibitor/plant lipid transfer protein/seed storage helical domain	OQU92173	1	58816243	58816437	+	18.1906	NA	Intergenic	2740
SORBI_3008G158332	Hydrophobic seed protein domain	OQU79526	8	59123966	59124095	+	7.21841	NA	intron (OQU79526, intron 1 of 1)	2840
SORBI_3007G110800	MATH/TRAF domain	EES13725	7	40211242	40211373	+	8.18219	NA	Intergenic	2874
SORBI_3003G106300	Emopamil-binding protein	EES00464	3	9638291	9638437	+	1.50002	NA	Intergenic	2925
SORBI_3007G112450		OQU80331	7	43314670	43314810	+	5.11088	NA	TTS (OQU80331)	2971
SORBI_3008G112900	Leucine-rich repeat domain superfamily	KXG23932	8	52056441	52056571	+	9.81447	NA	intron (KXG23932, intron 1 of 3)	3064
SORBI_3009G113600		KXG21834	9	45448134	45448274	+	0.77783	NA	Intergenic	3224
SORBI_3005G201600	F-box domain	OQU83936	5	68694997	68695176	+	7.49753	NA	Intergenic	3225
SORBI_3001G128800	Zinc finger, CCCH-type	KXG37803	1	10126741	10126887	+	0.48741	NA	Intergenic	3313
SORBI_3005G107900	O-methyltransferase domain	EES08408	5	20481333	20481467	+	14.3225	NA	Intergenic	3446
SORBI_3003G301600	Heavy metal-associated domain, HMA	EES03638	3	63233832	63233953	+	0.09635	NA	Intergenic	3471
SORBI_3006G171500	Zinc finger C2H2-type	EES11237	6	52785627	52785754	+	1.7291	NA	TTS (EES11237)	3484
SORBI_3006G251400	Heavy metal-associated domain, HMA	EES13021	6	58990289	58990410	+	0.88539	NA	Intergenic	3505
SORBI_3001G150066		OQU91249	1	12054031	12054152	+	0.75267	NA	intron (OQU91250, intron 2 of 2)	3566
SORBI_3001G244100		KXG38499	1	25404902	25405106	+	9.47166	NA	Intergenic	3600
SORBI_3010G253600	F-box-like domain superfamily	KXG20790	10	59267434	59267928	+	25.8158	NA	intron (KXG20790, intron 3 of 3)	3601
SORBI_3002G195300		KXG35588	2	58355810	58355941	+	18.7665	NA	Intergenic	3610
SORBI_3003G255400	Glyoxal oxidase, N-terminal	EES01250	3	59353702	59353871	+	9.87896	NA	Intergenic	3665
SORBI_3007G123300	DC1	EES14967	7	52814026	52814158	+	1.60551	NA	Intergenic	3665
SORBI_3002G018166		OQU88362	2	1662113	1662234	+	9.41559	NA	TTS (OQU88362)	3792
SORBI_3006G039300	DNA/RNA-binding protein Alba-like	KXG25983	6	17372165	17372315	+	8.50897	NA	Intergenic	3861
SORBI_3002G060101		OQU88597	2	5791823	5792008	+	2.32204	NA	Intergenic	3868
SORBI_3010G136300	Phosphatidylethanolamine-binding, conserved site	KXG19938	10	20632534	20632822	+	10.2551	NA	Intergenic	3896
SORBI_3003G100100	Pectinesterase inhibitor domain	KXG32094	3	8788016	8788213	+	4.68236	NA	Intergenic	4050
SORBI_3001G402125		OQU92747	1	68768714	68768967	+	9.29011	NA	Intergenic	4055
SORBI_3010G167000		OQU76568	10	49233369	49233506	+	3.42597	NA	Intergenic	4222
SORBI_3005G199800	Protein kinase domain	KXG29017	5	68535070	68535195	+	8.75106	NA	exon (KXG29017, exon 6 of 6)	4223
SORBI_3010G171900	Multicopper oxidase, type 1	EER89958	10	50442868	50442987	+	5.2642	NA	TTS (KXG20220)	4243
SORBI_3001G354400	O-methyltransferase domain	EER94773	1	64418549	64418743	+	12.8744	NA	Intergenic	4282
SORBI_3005G127600		EES08538	5	55395943	55396067	+	0.4916	NA	Intergenic	4320
SORBI_3010G010400		KXG19144	10	915697	915840	+	0.10504	NA	Intergenic	4355
SORBI_3005G122100	Tapetum determinant 1	EES08520	5	53678256	53678409	+	6.22493	NA	Intergenic	4372
SORBI_3007G189300		EES14173	7	62200956	62201083	+	14.7402	NA	Intergenic	4418
SORBI_3004G094900		OQU84654	4	8219990	8220128	+	0.65163	NA	Intergenic	4621
SORBI_3003G255600	Lung seven transmembrane receptor-like	EES01251	3	59372826	59372983	+	11.0396	NA	Intergenic	4652
SORBI_3009G048532		OQU77432	9	4744562	4744693	+	8.57134	NA	Intergenic	4702
SORBI_3003G295300	Phosphatidylethanolamine-binding, conserved site	EES01474	3	62752597	62752795	+	19.1875	NA	Intergenic	4750
SORBI_3008G042250		OQU78755	8	4133082	4133209	+	4.99591	NA	Intergenic	4757
SORBI_3008G109650		KXG23873	8	51020282	51020516	+	7.13182	NA	Intergenic	4919
SORBI_3002G010000	FCP1 homology domain	EER97856	2	921895	922068	+	5.64944	NA	Intergenic	5020
SORBI_3009G090000	Peptidase S10, serine carboxypeptidase	KXG21636	9	16958365	16958520	+	38.2557	NA	Intergenic	5040
SORBI_3006G023400	Cysteine peptidase, cysteine active site	EES10461	6	4056934	4057066	+	0.23298	NA	Intergenic	5112
SORBI_3006G145800	Glycoside hydrolase family 1	EES12502	6	50774954	50775082	+	8.654	NA	TTS (EES12502)	5174
SORBI_3009G098150		OQU77757	9	36132166	36132355	+	6.37224	NA	Intergenic	5184
SORBI_3001G160500	Aromatic amino acid lyase	EER93773	1	13183699	13183819	+	36.701	NA	Intergenic	5207
SORBI_3003G184732	Zinc finger, CCHC-type	OQU86991	3	49438273	49438400	+	5.73499	NA	Intergenic	5294
SORBI_3004G149150		OQU84958	4	46875443	46875593	+	4.70403	NA	Intergenic	5296
SORBI_3003G017601	Myc-type, basic helix-loop-helix (bHLH) domain	KXG31555	3	1563609	1563758	+	7.77145	NA	Intergenic	5387
SORBI_3001G366200	Oxoglutarate/iron-dependent dioxygenase	OQU92565	1	65489433	65489653	+	0.32538	NA	intron (OQU92565, intron 1 of 2)	5412
SORBI_3001G445850		OQU92955	1	72254597	72254766	+	8.93161	NA	Intergenic	5498
SORBI_3001G278600		KXG38778	1	54316849	54317096	+	31.0037	NA	exon (KXG38778, exon 1 of 1)	5505
SORBI_3008G091900		KXG23412	8	39337392	39337530	+	4.96036	NA	Intergenic	5510
SORBI_3006G003200	Plant peroxidase	EES10339	6	514343	514526	+	0.29021	NA	Intergenic	5550
SORBI_3007G049700		KXG24492	7	4958765	4959008	+	13.768	NA	Intergenic	5647
SORBI_3010G111700		KXG19761	10	11366650	11366787	+	7.21698	NA	Intergenic	5743
SORBI_3010G085500		KXG19602	10	7326219	7326417	+	0.78494	NA	Intergenic	5822
SORBI_3004G132800	Probable transposase, Ptta/En/Spm, plant	KXG30088	4	20659911	20660040	+	3.84207	NA	Intergenic	5999
SORBI_3005G214600		KXG29119	5	70080017	70080212	+	0.28289	NA	Intergenic	6021
SORBI_3005G135566		OQU83576	5	58487081	58487224	+	0.99139	NA	Intergenic	6065
SORBI_3002G071600	AP2/ERF domain	KXG34641	2	7255625	7255810	+	8.58512	NA	Intergenic	6241
SORBI_3008G094650		OQU79095	8	44840415	44840655	+	3.56487	NA	Intergenic	6354
SORBI_3008G003100	Peptidase S1, PA clan	EES15501	8	274547	274689	+	0.11395	NA	Intergenic	6395
SORBI_3002G261200		EER97027	2	64630576	64630761	+	10.6445	NA	Intergenic	6474
SORBI_3008G098098		OQU79118	8	46585747	46585949	+	8.6442	NA	Intergenic	6478
SORBI_3004G266700	Alpha/beta hydrolase fold-1	KXG30912	4	61109507	61109633	+	8.02087	NA	Intergenic	6612
SORBI_3001G201300	Remorin, C-terminal	EER93970	1	18247781	18247902	+	1.16436	NA	Intergenic	6625
SORBI_3008G083650		OQU78985	8	16001487	16001665	+	1.35746	NA	Intergenic	6626
SORBI_3005G094700	Zf-FLZ domain	EES08324	5	14895208	14895391	+	11.5374	NA	Intergenic	6661
SORBI_3006G059900	IPP transferase	EES12063	6	41002184	41002310	+	47.0273	NA	Intergenic	6668
SORBI_3009G166000	IQ motif, EF-hand binding site	OQU78149	9	52226076	52226200	+	8.62074	NA	Intergenic	6668
SORBI_3010G100100	SAM dependent carboxyl methyltransferase	KXG19696	10	9072380	9072504	+	28.4413	NA	intron (KXG19696, intron 2 of 3)	6746
SORBI_3008G181050		OQU79695	8	61451924	61452046	+	0.87963	NA	Intergenic	6804
SORBI_3005G170500	Domain unknown function DUF295	OQU83770	5	65008798	65008918	+	1.12083	NA	intron (OQU83770, intron 1 of 1)	6863
SORBI_3003G120400	Domain unknown function DUF295	KXG32211	3	10941635	10941783	+	0.39122	NA	Intergenic	6886
SORBI_3004G110200	Zinc finger, RING-type	EES06590	4	10658319	10658482	+	0.80435	NA	Intergenic	7010
SORBI_3004G100600		KXG29858	4	9065702	9065872	+	30.0669	NA	Intergenic	7041
SORBI_3005G109500	Terpenoid cyclases/protein prenyltransferase alpha-alpha toroid	KXG28324	5	22758671	22758844	+	3.55996	NA	Intergenic	7118
SORBI_3005G158200	Cytochrome P450	KXG28722	5	63218241	63218394	+	12.9772	NA	Intergenic	7175
SORBI_3010G166900	F-box-like domain superfamily	KXG20179	10	49153912	49154052	+	81.837	NA	Intergenic	7370
SORBI_3007G133850		OQU80486	7	55777864	55778050	+	0.14015	NA	Intergenic	7405
SORBI_3005G088500	EamA domain	OQU83175	5	12633742	12633876	+	0.43975	NA	Intergenic	7621
SORBI_3001G221950	Zinc finger, CCHC-type	OQU91653	1	21096577	21096761	+	19.3725	NA	Intergenic	7635
SORBI_3005G157733		OQU83671	5	62999925	63000100	+	8.76126	NA	Intergenic	7665
SORBI_3001G166750		OQU91364	1	13870611	13870766	+	9.09065	NA	Intergenic	7783
SORBI_3009G260900		KXG22742	9	59414338	59414684	+	10.3834	NA	Intergenic	7916
SORBI_3005G140200	GroES-like superfamily	OQU83589	5	59555851	59556060	+	34.6294	NA	Intergenic	8010
SORBI_3008G105600		KXG23520	8	49779399	49779560	+	6.4017	NA	Intergenic	8063
SORBI_3001G158600	SANT/Myb domain	OQU91281	1	12871221	12871407	+	19.342	NA	Intergenic	8196
SORBI_3008G154000	Myc-type, basic helix-loop-helix (bHLH) domain	OQU79509	8	58655216	58655348	+	13.8869	NA	Intergenic	8403
SORBI_3007G057201	Protein MIZU-KUSSEI 1-like, plant	OQU79971	7	5894319	5894457	+	22.8396	NA	Intergenic	8427
SORBI_3008G101200	NB-ARC	OQU79149	8	47958411	47958572	+	1.11026	NA	Intergenic	8511
SORBI_3001G180600	Transcription factor, MADS-box	EER91288	1	15323224	15323408	+	7.59883	NA	Intergenic	8557
SORBI_3008G118050		OQU79244	8	53009890	53010012	+	27.5023	NA	Intergenic	8560
SORBI_3007G007250		OQU79764	7	639430	639574	+	16.8719	NA	Intergenic	8723
SORBI_3003G390900	Fungal lipase-like domain	OQU88051	3	70191960	70192101	+	23.365	NA	Intergenic	8752
SORBI_3002G099300		OQU88805	2	10765476	10765605	+	0.23202	NA	Intergenic	8834
SORBI_3002G069601	Ulp1 protease family, C-terminal catalytic domain	OQU88657	2	6948984	6949216	+	23.1986	NA	Intergenic	9022
SORBI_3002G080600	Transcription factor, MADS-box	KXG34713	2	8511690	8511820	+	0.24903	NA	Intergenic	9084
SORBI_3005G125700		OQU83495	5	54952444	54952615	+	0.24656	NA	Intergenic	9086
SORBI_3008G164101		OQU79572	8	59771769	59772032	+	10.1624	NA	Intergenic	9309
SORBI_3008G122300	Peptidase S8/S53 domain	EES16124	8	54419014	54419169	+	8.84215	NA	Intergenic	9390
SORBI_3002G149000		KXG35242	2	40891587	40891706	+	1.94615	NA	Intergenic	9442
SORBI_3001G343601	3-beta hydroxysteroid dehydrogenase/isomerase	OQU92435	1	63137721	63137843	+	11.6971	NA	Intergenic	9562
SORBI_3007G000050	Zinc finger, CCHC-type	OQU79742	7	57	383	+	0.99777	NA	Intergenic	9784
SORBI_3008G071550		OQU78918	8	9639474	9639600	+	14.1061	NA	Intergenic	9859
SORBI_3001G326000		KXG39070	1	61298652	61298875	+	0.45704	NA	Intergenic	9888
SORBI_3002G148350		OQU89113	2	38722275	38722465	+	11.2136	NA	Intergenic	9896
SORBI_3005G033400	Heavy metal-associated domain, HMA	EES07966	5	2997154	2997281	+	7.42882	NA	Intergenic	9948
SORBI_3008G117800	Glutaredoxin	EES16096	8	52967139	52967271	+	0.06256	NA	Intergenic	9991
SORBI_3010G008500		KXG19128	10	697449	697613	+	0.84826	NA	Intergenic	10429
SORBI_3005G079300	Terpene synthase, N-terminal domain	EES09506	5	10370655	10370786	+	9.45993	NA	Intergenic	10573
SORBI_3010G135100		OQU76355	10	20050777	20050908	+	0.20392	NA	Intergenic	10744
SORBI_3010G128000	Aspartic peptidase A1 family	EER89658	10	16452840	16452973	+	0.7596	NA	Intergenic	10764
SORBI_3010G098866		OQU76136	10	8941135	8941396	+	7.71199	NA	Intergenic	10808
SORBI_3001G237200		KXG38457	1	23984464	23984641	+	14.6094	NA	Intergenic	10861
SORBI_3002G109400	Bifunctional inhibitor/plant lipid transfer protein/seed storage helical domain	EER96240	2	13311719	13311852	+	0.09706	NA	Intergenic	11154
SORBI_3001G229500	Cytochrome P450	KXG38413	1	22151812	22151968	+	7.63024	NA	Intergenic	11362
SORBI_3004G154466		OQU84993	4	49005857	49006003	+	0.12043	NA	Intergenic	11496
SORBI_3010G100650		OQU76158	10	9256055	9256194	+	15.3232	NA	Intergenic	11524
SORBI_3008G081200	Proton-dependent oligopeptide transporter family	EES15875	8	14325696	14325935	+	1.74586	NA	Intergenic	12126
SORBI_3006G017900		KXG25826	6	2986680	2986822	+	17.3678	NA	Intergenic	12307
SORBI_3005G107800	Chalcone/stilbene synthase, N-terminal	KXG28304	5	20461277	20461423	+	1.15935	NA	Intergenic	12349
SORBI_3008G087833	Zinc finger, CCHC-type	OQU79002	8	18283167	18283303	+	21.8057	NA	Intergenic	12522
SORBI_3001G256200	Cystatin	KXG38593	1	29764843	29765018	+	11.2286	NA	Intergenic	12654
SORBI_3005G093200		KXG28171	5	14437889	14438010	+	0.83291	NA	Intergenic	12771
SORBI_3004G324200	RNA recognition motif domain	EES05925	4	65895975	65896122	+	0.78059	NA	Intergenic	12817
SORBI_3006G042100	Retinoblastoma-associated protein, A-box	KXG26019	6	28054326	28054468	+	5.99002	NA	Intergenic	13040
SORBI_3007G084900		OQU80129	7	10592247	10592384	+	14.387	NA	Intergenic	13074
SORBI_3006G040401	Zinc finger, CCHC-type	OQU81313	6	21442736	21442882	+	2.19816	NA	Intergenic	13485
SORBI_3005G077966		OQU83111	5	9836850	9837006	+	10.9309	NA	Intergenic	13665
SORBI_3008G096401	Glycoside hydrolase, family 3, N-terminal	OQU79105	8	45708584	45708715	+	0.09101	NA	Intergenic	13827
SORBI_3005G231800	Short-chain dehydrogenase/reductase SDR	OQU84126	5	71802634	71802809	+	10.1359	NA	Intergenic	13919
SORBI_3007G103000	Carbohydrate kinase, FGGY, N-terminal	OQU80269	7	28374533	28374661	+	23.2861	NA	Intergenic	14561
SORBI_3003G208600	Ribonuclease H domain	KXG32827	3	53998317	53998548	+	5.61352	NA	Intergenic	15112
SORBI_3005G134800	Ribosomal protein L44e	KXG28542	5	58223979	58224166	+	0.52692	NA	Intergenic	15159
SORBI_3005G132250	Zinc finger, CCHC-type	OQU83544	5	57526571	57526714	+	1.41718	NA	Intergenic	15185
SORBI_3004G129201	Leucine-rich repeat-containing N-terminal, plant-type	OQU84820	4	16462684	16462829	+	12.2183	NA	Intergenic	15223
SORBI_3010G092650		OQU76108	10	8218630	8218749	+	0.29424	NA	Intergenic	15550
SORBI_3006G030250		OQU81226	6	6431162	6431314	+	0.62389	NA	Intergenic	15557
SORBI_3005G108601	Zinc finger, CCHC-type	OQU83327	5	21028569	21028857	+	11.526	NA	Intergenic	15592
SORBI_3005G102100	Chalcone/stilbene synthase, N-terminal	KXG28243	5	17694701	17694860	+	0.49777	NA	Intergenic	15956
SORBI_3004G127300		KXG30045	4	15645079	15645221	+	6.05983	NA	Intergenic	16044
SORBI_3006G021300	Signal transduction response regulator, receiver domain	OQU81177	6	3682582	3682737	+	17.5242	NA	Intergenic	16054
SORBI_3005G126501	HAT, C-terminal dimerisation domain	OQU83502	5	55084713	55084838	+	6.93271	NA	Intergenic	16277
SORBI_3005G057600	Leucine-rich repeat	EES08077	5	5929122	5929247	+	8.30292	NA	Intergenic	16290
SORBI_3007G105200	Ribonuclease H domain	KXG24972	7	37274723	37274880	+	5.97046	NA	Intergenic	16357
SORBI_3002G100700	Protein of unknown function DUF1719	KXG34856	2	11160795	11161013	+	15.2781	NA	Intergenic	16359
SORBI_3009G076500		KXG21527	9	10014435	10014615	+	10.9202	NA	Intergenic	16787
SORBI_3005G055700		EES08072	5	5631098	5631241	+	0.80052	NA	Intergenic	17126
SORBI_3004G144800		KXG30200	4	44084712	44084887	+	0.8071	NA	Intergenic	17193
SORBI_3001G246600	BTB/POZ domain	EER91608	1	25913674	25913831	+	0.15341	NA	Intergenic	17346
SORBI_3002G139750		OQU89055	2	22219947	22220088	+	7.42394	NA	Intergenic	17349
SORBI_3009G119600	PMR5 N-terminal domain	KXG21876	9	46974931	46975053	+	7.44436	NA	Intergenic	17675
SORBI_3007G095000	Cytochrome P450	EES14820	7	17476044	17476197	+	0.05458	NA	Intergenic	17735
SORBI_3009G095300		KXG21682	9	26608779	26608937	+	21.8586	NA	Intergenic	17843
SORBI_3004G134900		OQU84865	4	25795510	25795638	+	10.9876	NA	Intergenic	18051
SORBI_3007G058600	O-methyltransferase domain	OQU79974	7	6055207	6055340	+	1.59948	NA	Intergenic	18104
SORBI_3006G025350	Zinc finger, CCHC-type	OQU81199	6	4468065	4468248	+	29.9133	NA	Intergenic	18317
SORBI_3010G138950	Nucleic acid-binding, OB-fold	OQU76376	10	23576417	23576561	+	1.19602	NA	Intergenic	18474
SORBI_3005G130051	Zinc finger, CCHC-type	OQU83520	5	56530648	56530779	+	6.92727	NA	Intergenic	18792
SORBI_3009G051101		OQU77464	9	5151738	5151895	+	0.32866	NA	Intergenic	18956
SORBI_3002G166800	RNA recognition motif domain	EER96552	2	52070027	52070256	+	1.33404	NA	Intergenic	18972
SORBI_3005G111450	Zinc finger, CCHC-type	OQU83413	5	36641662	36641803	+	9.89281	NA	Intergenic	19261
SORBI_3009G098601		OQU77759	9	37183734	37183989	+	17.4938	NA	Intergenic	19282
SORBI_3009G077200	Ribosomal protein L5	EES17871	9	10209668	10209836	+	11.9636	NA	Intergenic	19521
SORBI_3002G144025		OQU89082	2	26070093	26070224	+	10.9627	NA	Intergenic	19850
SORBI_3010G140550	Zinc finger, CCHC-type	OQU76387	10	27245259	27245405	+	1.68826	NA	Intergenic	20306
SORBI_3002G120601	Endonuclease/exonuclease/phosphatase	OQU88913	2	15487202	15487371	+	11.4669	NA	Intergenic	20569
SORBI_3010G133000	Late embryogenesis abundant protein, LEA_1 subgroup	KXG19910	10	18543813	18543944	+	9.21407	NA	Intergenic	20631
SORBI_3005G051500	Plant peroxidase	EES09348	5	4993705	4993824	+	1.00055	NA	Intergenic	20705
SORBI_3004G111200	Protein kinase domain	EES06596	4	10933769	10933915	+	7.52646	NA	Intergenic	20714
SORBI_3003G186200	RWP-RK domain	EES00900	3	50339953	50340137	+	11.5807	NA	Intergenic	20826
SORBI_3010G128700	Plant peroxidase	EER88301	10	16990167	16990309	+	8.69264	NA	Intergenic	21262
SORBI_3003G154100	Oxoglutarate/iron-dependent dioxygenase	OQU86809	3	16714851	16715011	+	0.47722	NA	Intergenic	21476
SORBI_3009G101800	Proton-dependent oligopeptide transporter family	OQU77782	9	40665685	40665839	+	10.122	NA	Intergenic	21478
SORBI_3008G066501		OQU78878	8	7514033	7514289	+	33.1867	NA	Intergenic	21627
SORBI_3008G106550		KXG23819	8	50164378	50164503	+	21.7	NA	Intergenic	21661
SORBI_3008G071200	Signal transduction response regulator, receiver domain	OQU78916	8	9436303	9436587	+	11.6211	NA	Intergenic	21769
SORBI_3004G140200	Senescence regulator S40	KXG30164	4	40692051	40692185	+	2.36744	NA	Intergenic	21795
SORBI_3005G100200	Zinc finger C2H2-type	OQU83269	5	16586328	16586472	+	10.0996	NA	Intergenic	22560
SORBI_3001G261529		OQU91916	1	37954738	37954869	+	1.19837	NA	Intergenic	23124
SORBI_3005G110538	Protein kinase domain	OQU83399	5	34255814	34255934	+	1.02461	NA	Intergenic	23147
SORBI_3002G143700	Tetratricopeptide-like helical domain superfamily	EER96420	2	25595206	25595408	+	18.7228	NA	Intergenic	23206
SORBI_3002G145550	Zinc finger, CCHC-type	OQU89097	2	27909510	27909655	+	10.8169	NA	Intergenic	23927
SORBI_3009G099300	Proteasome, subunit alpha/beta	KXG21718	9	38495912	38496071	+	0.17402	NA	Intergenic	24211
SORBI_3004G124900		KXG30024	4	14307669	14307812	+	5.2025	NA	Intergenic	24822
SORBI_3006G034275		OQU81262	6	9474763	9474970	+	0.43358	NA	Intergenic	24891
SORBI_3003G157450	Zinc finger, CCHC-type	OQU86824	3	17655077	17655206	+	11.1897	NA	Intergenic	24978
SORBI_3006G036201		OQU81283	6	11658586	11658780	+	6.77223	NA	Intergenic	25125
SORBI_3006G034200	O-acyltransferase, WSD1, N-terminal	OQU81259	6	9201112	9201261	+	1.32849	NA	Intergenic	25256
SORBI_3008G081400	Proton-dependent oligopeptide transporter family	EES15876	8	14505693	14505889	+	8.84707	NA	Intergenic	25430
SORBI_3005G092500	Terpenoid cyclases/protein prenyltransferase alpha-alpha toroid	OQU83214	5	14240720	14240928	+	9.47655	NA	intron (OQU83222, intron 17 of 18)	25784
SORBI_3005G092500	Terpene synthase, conserved site	OQU83218	5	14240720	14240925	+	0.63116	NA	intron (OQU83222, intron 17 of 18)	25786
SORBI_3004G132200		KXG30081	4	19760381	19760524	+	11.9152	NA	Intergenic	26253
SORBI_3006G044100	Cytochrome P450	EES11971	6	30745897	30746103	+	5.46101	NA	Intergenic	26258
SORBI_3008G102100	Photosystem II reaction centre protein H	KXG23489	8	48581365	48581523	+	4.26594	NA	Intergenic	26642
SORBI_3010G119200	Transcription factor, NFYB/HAP3, conserved site	OQU76250	10	13506396	13506579	+	21.1424	NA	Intergenic	27040
SORBI_3002G135300	Armadillo-type fold	OQU89029	2	20208045	20208173	+	15.5619	NA	Intergenic	27523
SORBI_3008G110000	Double-stranded RNA-binding domain	EES16051	8	51177568	51177795	+	15.1971	NA	Intergenic	28452
SORBI_3010G133100	Proton-dependent oligopeptide transporter family	KXG19911	10	18698235	18698395	+	3.74414	NA	Intergenic	28510
SORBI_3004G144466	Zinc finger, CCHC-type	OQU84931	4	43929481	43929608	+	5.69925	NA	Intergenic	28756
SORBI_3005G109900	Cytochrome P450	KXG28327	5	23410629	23410782	+	9.67452	NA	Intergenic	29167
SORBI_3003G166875	Probable transposase, Ptta/En/Spm, plant	KXG32541	3	26163441	26163596	+	0.57006	NA	Intergenic	29177
SORBI_3002G146800		KXG35218	2	30113078	30113241	+	1.1344	NA	Intergenic	29752
SORBI_3007G098950		OQU80242	7	20810161	20810313	+	0.46612	NA	Intergenic	30350
SORBI_3002G169000		KXG35399	2	53278746	53278957	+	0.84811	NA	Intergenic	30591
SORBI_3005G130800	Casparian strip membrane protein	EES09821	5	57066887	57067037	+	3.8066	NA	Intergenic	30656
SORBI_3001G155100	IQ motif, EF-hand binding site	OQU91272	1	12513578	12513697	+	0.4041	NA	Intergenic	31050
SORBI_3002G171400	Tetratricopeptide-like helical domain superfamily	KXG35430	2	54317929	54318051	+	0.47014	NA	Intergenic	31451
SORBI_3007G132950	Zinc finger, CCHC-type	OQU80476	7	55513333	55513466	+	6.49464	NA	Intergenic	31549
SORBI_3001G237400	Heavy metal-associated domain, HMA	OQU91727	1	24101996	24102220	+	9.70128	NA	Intergenic	31871
SORBI_3004G148200	Germin	EES05075	4	46570947	46571127	+	5.4238	NA	Intergenic	32079
SORBI_3008G063800	Bifunctional inhibitor/plant lipid transfer protein/seed storage helical domain	KXG23158	8	6944924	6945101	+	20.2491	NA	Intergenic	32497
SORBI_3007G097550		OQU80229	7	19262558	19262759	+	0.62151	NA	Intergenic	32516
SORBI_3006G026900	Major facilitator, sugar transporter-like	EES10479	6	4999898	5000203	+	8.56092	NA	Intergenic	32977
SORBI_3009G108300	Proteinase inhibitor I13, potato inhibitor I	EES19373	9	43423380	43423503	+	1.44686	NA	Intergenic	33437
SORBI_3003G170333		OQU86890	3	30495956	30496272	+	1.16988	NA	Intergenic	33894
SORBI_3001G261517	Zinc finger, CCHC-type	OQU91913	1	36755030	36755154	+	0.78294	NA	Intergenic	34865
SORBI_3009G082050		OQU77638	9	11817194	11817335	+	14.4985	NA	Intergenic	35377
SORBI_3004G150600		OQU84962	4	47570803	47570922	+	9.24628	NA	Intergenic	35511
SORBI_3001G263801		OQU91954	1	48598344	48598532	+	0.46082	NA	Intergenic	35783
SORBI_3010G142650		OQU76410	10	37184426	37184590	+	0.56239	NA	Intergenic	36189
SORBI_3001G261488		OQU91905	1	35946533	35946731	+	0.54399	NA	Intergenic	36399
SORBI_3002G153050		OQU89154	2	45586483	45586626	+	3.47625	NA	Intergenic	36450
SORBI_3007G111150	Zinc finger, CCHC-type	OQU80324	7	41193016	41193143	+	10.4494	NA	Intergenic	37002
SORBI_3010G126200		KXG19854	10	15749279	15749440	+	1.7343	NA	Intergenic	37181
SORBI_3010G144700	Protein of unknown function DUF247, plant	OQU76436	10	39979052	39979257	+	6.47076	NA	Intergenic	37475
SORBI_3006G047801		OQU81359	6	33614713	33614839	+	9.64434	NA	Intergenic	37500
SORBI_3003G173700	Fatty acid hydroxylase	EES00812	3	40444711	40444995	+	22.5268	NA	Intergenic	37555
SORBI_3008G091842		OQU79075	8	38873425	38873546	+	8.98582	NA	Intergenic	37696
SORBI_3004G127066		OQU84808	4	15481402	15481533	+	6.42936	NA	Intergenic	37907
SORBI_3005G102300	Dirigent protein	EES09651	5	17798415	17798560	+	1.1511	NA	Intergenic	38022
SORBI_3005G104700	Pyridine nucleotide-disulphide oxidoreductase, class-II	EES08388	5	18864121	18864277	+	17.4133	NA	Intergenic	38852
SORBI_3005G110448	Neprosin	OQU83357	5	27068533	27068687	+	0.32681	NA	Intergenic	39675
SORBI_3009G109775	Zinc finger, CCHC-type	OQU77832	9	44271490	44271637	+	1.62217	NA	Intergenic	39948
SORBI_3001G261448	Myc-type, basic helix-loop-helix (bHLH) domain	OQU91887	1	34435474	34435612	+	10.3995	NA	Intergenic	40232
SORBI_3006G058666		OQU81439	6	40569106	40569238	+	0.79948	NA	Intergenic	40302
SORBI_3009G098501	Rad21/Rec8-like protein	OQU77758	9	36907015	36907143	+	0.20521	NA	Intergenic	40605
SORBI_3006G038350		OQU81301	6	15912724	15912859	+	9.14835	NA	Intergenic	41193
SORBI_3006G053900	Small auxin-up RNA	EES10642	6	39254253	39254428	+	6.27651	NA	Intergenic	41250
SORBI_3001G260000	Zinc finger, CCCH-type	KXG38630	1	31480357	31480488	+	8.32131	NA	Intergenic	42142
SORBI_3008G100600	Sec7 domain	EES17039	8	47648358	47648624	+	19.1262	NA	Intergenic	42246
SORBI_3008G094500	Zinc finger, CCHC-type	KXG23434	8	44734185	44734432	+	9.05715	NA	Intergenic	42604
SORBI_3002G157500		KXG35318	2	48138463	48138597	+	14.0941	NA	Intergenic	42786
SORBI_3010G127800	Proton-dependent oligopeptide transporter family	EER89657	10	16342492	16342648	+	0.93968	NA	Intergenic	43266
SORBI_3010G137500	NB-ARC	OQU76368	10	21997922	21998132	+	13.3706	NA	Intergenic	43537
SORBI_3002G129300		KXG35076	2	18057942	18058123	+	8.98005	NA	Intergenic	43865
SORBI_3007G086200	Transcription factor, MADS-box	KXG24793	7	11340361	11340491	+	0.06429	NA	Intergenic	44244
SORBI_3003G175900		KXG32621	3	44418520	44418661	+	0.52896	NA	Intergenic	44642
SORBI_3002G150932		OQU89144	2	44222751	44222937	+	9.45524	NA	Intergenic	45051
SORBI_3001G253501		OQU91831	1	27679513	27679678	+	6.73412	NA	Intergenic	45584
SORBI_3002G144666	Zinc finger, PMZ-type	OQU89086	2	26380727	26380874	+	15.1654	NA	Intergenic	45908
SORBI_3010G136900	ABC transporter-like	KXG19944	10	21078687	21078843	+	9.43333	NA	Intergenic	45913
SORBI_3001G261700	Lateral organ boundaries, LOB	KXG38649	1	45923522	45923715	+	4.54486	NA	Intergenic	45965
SORBI_3001G275100	Aldo/keto reductase, conserved site	EER94391	1	53292482	53292665	+	11.1644	NA	Intergenic	46252
SORBI_3005G094332	Protein kinase domain	OQU83236	5	14792915	14793096	+	0.83709	NA	Intergenic	47015
SORBI_3004G133800	Protein of unknown function DUF1685	EES04970	4	21572283	21572416	+	12.7216	NA	Intergenic	47045
SORBI_3005G110478	Zinc finger, CCHC-type	OQU83378	5	30005781	30005974	+	15.6944	NA	Intergenic	47534
SORBI_3009G092850	Zinc finger, CCHC-type	OQU77718	9	22305888	22306007	+	1.69377	NA	Intergenic	47792
SORBI_3002G146100		KXG35210	2	29220528	29220652	+	8.9497	NA	Intergenic	48037
SORBI_3002G153900	Zinc finger C2H2-type	EER98623	2	46311012	46311141	+	8.72178	NA	Intergenic	48561
SORBI_3003G185800		KXG32701	3	50233370	50233542	+	7.31981	NA	Intergenic	50449
SORBI_3002G144732	LETM1-like	OQU89087	2	26976318	26976438	+	7.71095	NA	Intergenic	50820
SORBI_3005G120900	Protein of unknown function DUF594	OQU83467	5	53253393	53253517	+	0.76404	NA	Intergenic	51527
SORBI_3010G130800	AMP-dependent synthetase/ligase	EER89683	10	17908059	17908185	+	0.40943	NA	Intergenic	52328
SORBI_3004G122200	Domain unknown function DUF295	KXG30001	4	13506526	13506652	+	0.28435	NA	Intergenic	52545
SORBI_3002G000200	Cyclic nucleotide-binding domain	KXG37056	2	58624	59415	+	17.2688	NA	Intergenic	54739
SORBI_3008G091500	Oxoglutarate/iron-dependent dioxygenase	EES15940	8	38035630	38035828	+	20.3749	NA	Intergenic	56757
SORBI_3002G148000		KXG35231	2	37488087	37488242	+	0.34531	NA	Intergenic	57150
SORBI_3008G110050	P-loop containing nucleoside triphosphate hydrolase	OQU79201	8	51220503	51220745	+	27.1014	NA	Intergenic	60009
SORBI_3003G170366	F-box domain	OQU86891	3	30800940	30801069	+	12.2309	NA	Intergenic	61376
SORBI_3006G049666	Zinc finger, CCHC-type	OQU81382	6	36180996	36181128	+	6.72909	NA	Intergenic	62103
SORBI_3005G141600		KXG28592	5	60192650	60192788	+	0.80841	NA	Intergenic	62316
SORBI_3010G144800	Protein of unknown function DUF247, plant	OQU76437	10	40086139	40086302	+	28.5816	NA	Intergenic	62362
SORBI_3010G148700		OQU76460	10	42654686	42654833	+	8.10035	NA	Intergenic	62856
SORBI_3002G148801	Zinc finger, CCHC-type	OQU89122	2	40188574	40188734	+	12.4242	NA	Intergenic	63162
SORBI_3004G134600	Fasciclin-like arabinogalactan protein	KXG30106	4	23794182	23794487	+	6.10064	NA	Intergenic	64009
SORBI_3005G121300	TB2/DP1/HVA22-related protein	KXG28427	5	53434087	53434290	+	10.6273	NA	Intergenic	64251
SORBI_3002G157900		OQU89189	2	48525595	48525727	+	0.23237	NA	Intergenic	66888
SORBI_3006G037500	Partial AB-hydrolase lipase domain	EES10556	6	14289660	14289841	+	17.1876	NA	Intergenic	68150
SORBI_3010G148600	WRKY domain	OQU76459	10	42500933	42501117	+	4.67608	NA	Intergenic	68275
SORBI_3005G130700	Protein of unknown function DUF594	OQU83530	5	56943464	56943587	+	6.40182	NA	Intergenic	71942
SORBI_3009G092601		OQU77714	9	21981850	21981995	+	0.73497	NA	Intergenic	73449
SORBI_3003G170800		KXG32576	3	32368715	32368886	+	31.277	NA	Intergenic	73835
SORBI_3005G112500		KXG28341	5	38649166	38649296	+	0.98709	NA	Intergenic	73855
SORBI_3006G036801		OQU81286	6	13212315	13212434	+	1.69905	NA	Intergenic	74160
SORBI_3003G170600		OQU86893	3	31387110	31387242	+	0.8646	NA	Intergenic	74872
SORBI_3003G167101	Zinc finger, CCHC-type	OQU86870	3	26485953	26486073	+	1.15036	NA	Intergenic	78929
SORBI_3008G093900	Small GTPase superfamily, ARF/SAR type	EES17000	8	43833629	43833773	+	1.49535	NA	Intergenic	79723
SORBI_3005G110484	Zinc finger, CCHC-type	OQU83380	5	30739639	30739768	+	8.17964	NA	Intergenic	80692
SORBI_3006G035700	Signal transduction response regulator, receiver domain	EES10543	6	11100831	11100950	+	9.66695	NA	Intergenic	81403
SORBI_3010G151450		OQU76477	10	43871275	43871656	+	1.50998	NA	Intergenic	82027
SORBI_3004G136400	PPM-type phosphatase domain	KXG30134	4	35397196	35397327	+	5.19476	NA	Intergenic	83730
SORBI_3008G090701	Zinc finger, CCHC-type	OQU79066	8	34963975	34964103	+	1.82849	NA	Intergenic	84302
[truncated: 731 more rows]
