# Supplementary material for: Fertility of Pedicellate Spikelets in Sorghum Is Controlled by a Jasmonic Acid Regulatory Module
Source: Int J Mol Sci. 2019 Oct 8;20(19):4951. doi: 10.3390/ijms20194951 (PMC6801740; doi:10.3390/ijms20194951)
Supplement: Supplementary file 1 [file ijms-20-04951-s001.zip › Supplementary Data File 1/diff_P1_vs_P2_c3.0_common.bed]

track name="common (peaks)" description="common regions in both conditions" visibility=1
1	834032	834221	diff_P1_vs_P2_common_1	1.39654
1	839108	839319	diff_P1_vs_P2_common_2	1.15146
1	933532	933688	diff_P1_vs_P2_common_3	1.16622
1	2219487	2219710	diff_P1_vs_P2_common_4	1.16602
1	4707118	4707257	diff_P1_vs_P2_common_5	0.67734
1	5552840	5553002	diff_P1_vs_P2_common_6	0.42826
1	6593428	6593627	diff_P1_vs_P2_common_7	0.65735
1	9396649	9396804	diff_P1_vs_P2_common_8	0.50979
1	9407023	9407152	diff_P1_vs_P2_common_9	0.22692
1	10126740	10126887	diff_P1_vs_P2_common_10	0.48741
1	11678929	11679082	diff_P1_vs_P2_common_11	0.38014
1	12513573	12513701	diff_P1_vs_P2_common_12	1.02749
1	15323267	15323398	diff_P1_vs_P2_common_13	0.83870
1	16298969	16299193	diff_P1_vs_P2_common_14	0.95654
1	16349289	16349489	diff_P1_vs_P2_common_15	0.98826
1	17500689	17500816	diff_P1_vs_P2_common_16	1.79902
1	18023528	18023684	diff_P1_vs_P2_common_17	1.50953
1	18247780	18247902	diff_P1_vs_P2_common_18	1.16436
1	18427562	18427688	diff_P1_vs_P2_common_19	1.38351
1	19278769	19278918	diff_P1_vs_P2_common_20	1.38851
1	19287455	19287604	diff_P1_vs_P2_common_21	0.67716
1	20115037	20115201	diff_P1_vs_P2_common_22	0.44052
1	21096595	21096762	diff_P1_vs_P2_common_23	1.16510
1	21830094	21830340	diff_P1_vs_P2_common_24	0.99937
1	22091120	22091288	diff_P1_vs_P2_common_25	1.31191
1	22606965	22607148	diff_P1_vs_P2_common_26	0.50568
1	23048096	23048247	diff_P1_vs_P2_common_27	0.44555
1	23472257	23472383	diff_P1_vs_P2_common_28	2.14503
1	23984476	23984632	diff_P1_vs_P2_common_29	0.72569
1	24336514	24336685	diff_P1_vs_P2_common_30	1.11297
1	25538592	25538739	diff_P1_vs_P2_common_31	0.07590
1	26341282	26341437	diff_P1_vs_P2_common_32	1.14994
1	26469120	26469275	diff_P1_vs_P2_common_33	1.12088
1	27403488	27403640	diff_P1_vs_P2_common_34	1.38268
1	27589909	27590031	diff_P1_vs_P2_common_35	2.04762
1	28284532	28284658	diff_P1_vs_P2_common_36	0.59245
1	28643142	28643283	diff_P1_vs_P2_common_37	1.14861
1	28963714	28963848	diff_P1_vs_P2_common_38	1.51638
1	29930725	29930859	diff_P1_vs_P2_common_39	1.28306
1	30165122	30165250	diff_P1_vs_P2_common_40	0.36641
1	31380628	31380831	diff_P1_vs_P2_common_41	0.22138
1	31844533	31844670	diff_P1_vs_P2_common_42	0.94244
1	32387912	32388136	diff_P1_vs_P2_common_43	0.38296
1	32544752	32545128	diff_P1_vs_P2_common_44	1.37535
1	32720476	32720618	diff_P1_vs_P2_common_45	0.70693
1	33715885	33716030	diff_P1_vs_P2_common_46	0.11240
1	33734808	33734959	diff_P1_vs_P2_common_47	0.12729
1	33780647	33780768	diff_P1_vs_P2_common_48	0.16191
1	33882654	33882815	diff_P1_vs_P2_common_49	1.01774
1	34669902	34670043	diff_P1_vs_P2_common_50	0.81398
1	34897309	34897455	diff_P1_vs_P2_common_51	0.68414
1	35328083	35328229	diff_P1_vs_P2_common_52	1.40611
1	35946532	35946731	diff_P1_vs_P2_common_53	0.54399
1	36293390	36293604	diff_P1_vs_P2_common_54	1.68012
1	36332834	36333008	diff_P1_vs_P2_common_55	0.68470
1	36398071	36398214	diff_P1_vs_P2_common_56	0.57554
1	36514039	36514244	diff_P1_vs_P2_common_57	0.90054
1	36528699	36528877	diff_P1_vs_P2_common_58	0.31887
1	36726531	36726714	diff_P1_vs_P2_common_59	0.61338
1	36746167	36746293	diff_P1_vs_P2_common_60	0.47835
1	37093627	37093847	diff_P1_vs_P2_common_61	0.48879
1	37100781	37100947	diff_P1_vs_P2_common_62	1.40173
1	37335825	37336056	diff_P1_vs_P2_common_63	0.67153
1	37954718	37954871	diff_P1_vs_P2_common_64	1.59431
1	38163159	38163297	diff_P1_vs_P2_common_65	0.50660
1	38778486	38778642	diff_P1_vs_P2_common_66	1.48342
1	38846106	38846288	diff_P1_vs_P2_common_67	0.05679
1	39165888	39166034	diff_P1_vs_P2_common_68	1.06688
1	39473620	39473745	diff_P1_vs_P2_common_69	0.81462
1	39502400	39502568	diff_P1_vs_P2_common_70	0.37427
1	45655061	45655212	diff_P1_vs_P2_common_71	0.11474
1	45696707	45696840	diff_P1_vs_P2_common_72	1.95636
1	45758265	45758477	diff_P1_vs_P2_common_73	1.23575
1	46638298	46638459	diff_P1_vs_P2_common_74	0.58931
1	47472710	47472943	diff_P1_vs_P2_common_75	1.04063
1	47899858	47899993	diff_P1_vs_P2_common_76	1.17885
1	48598340	48598542	diff_P1_vs_P2_common_77	0.89694
1	48985844	48986007	diff_P1_vs_P2_common_78	0.40910
1	49839501	49839729	diff_P1_vs_P2_common_79	0.76725
1	50345416	50345618	diff_P1_vs_P2_common_80	0.40689
1	50593621	50593821	diff_P1_vs_P2_common_81	1.23795
1	51510063	51510188	diff_P1_vs_P2_common_82	0.80495
1	51571162	51571406	diff_P1_vs_P2_common_83	0.45289
1	51581440	51581586	diff_P1_vs_P2_common_84	0.42079
1	52631365	52631527	diff_P1_vs_P2_common_85	1.24655
1	52879248	52879387	diff_P1_vs_P2_common_86	0.74067
1	53292473	53292658	diff_P1_vs_P2_common_87	1.03545
1	53849334	53849505	diff_P1_vs_P2_common_88	0.79839
1	54316842	54317100	diff_P1_vs_P2_common_89	1.91247
1	54564459	54564586	diff_P1_vs_P2_common_90	1.96341
1	55224432	55224574	diff_P1_vs_P2_common_91	0.64368
1	55512182	55512358	diff_P1_vs_P2_common_92	0.33130
1	55567748	55567915	diff_P1_vs_P2_common_93	1.23574
1	56327661	56327813	diff_P1_vs_P2_common_94	0.60733
1	57597997	57598145	diff_P1_vs_P2_common_95	0.33364
1	58276938	58277152	diff_P1_vs_P2_common_96	1.46752
1	58512984	58513135	diff_P1_vs_P2_common_97	0.08279
1	58647866	58648001	diff_P1_vs_P2_common_98	0.48251
1	58839358	58839551	diff_P1_vs_P2_common_99	0.41248
1	59402252	59402435	diff_P1_vs_P2_common_100	0.87679
1	59412641	59412778	diff_P1_vs_P2_common_101	0.15601
1	60558013	60558168	diff_P1_vs_P2_common_102	0.52440
1	60626890	60627011	diff_P1_vs_P2_common_103	0.62378
1	61070099	61070251	diff_P1_vs_P2_common_104	1.65738
1	61298651	61298875	diff_P1_vs_P2_common_105	0.45704
1	61485016	61485141	diff_P1_vs_P2_common_106	1.04604
1	61831503	61831683	diff_P1_vs_P2_common_107	0.46649
1	64889972	64890092	diff_P1_vs_P2_common_108	0.32190
1	65489432	65489653	diff_P1_vs_P2_common_109	0.32538
1	65825159	65825326	diff_P1_vs_P2_common_110	0.14346
1	66486313	66486449	diff_P1_vs_P2_common_111	0.76351
1	67186119	67186310	diff_P1_vs_P2_common_112	1.08501
1	67258372	67258520	diff_P1_vs_P2_common_113	0.98395
1	67801274	67801396	diff_P1_vs_P2_common_114	1.80702
1	68387029	68387193	diff_P1_vs_P2_common_115	1.46633
1	68919575	68919695	diff_P1_vs_P2_common_116	0.52326
1	70101634	70101876	diff_P1_vs_P2_common_117	0.97853
1	70113442	70113626	diff_P1_vs_P2_common_118	0.13742
1	70122329	70122515	diff_P1_vs_P2_common_119	0.41855
1	70685841	70685982	diff_P1_vs_P2_common_120	0.11074
1	70713759	70714001	diff_P1_vs_P2_common_121	1.35286
1	70718201	70718411	diff_P1_vs_P2_common_122	0.95142
1	72139522	72139688	diff_P1_vs_P2_common_123	0.83947
1	72371530	72371657	diff_P1_vs_P2_common_124	1.37545
1	72406032	72406165	diff_P1_vs_P2_common_125	0.33244
1	72645259	72645406	diff_P1_vs_P2_common_126	0.79906
1	73685110	73685234	diff_P1_vs_P2_common_127	1.96873
1	74049494	74049641	diff_P1_vs_P2_common_128	2.00284
1	74991613	74991814	diff_P1_vs_P2_common_129	0.73440
1	75261331	75261468	diff_P1_vs_P2_common_130	1.90143
1	75273994	75274149	diff_P1_vs_P2_common_131	1.45991
1	76264926	76265073	diff_P1_vs_P2_common_132	0.33382
1	76660740	76660889	diff_P1_vs_P2_common_133	2.18878
1	80162790	80162916	diff_P1_vs_P2_common_134	0.75795
1	80249464	80249666	diff_P1_vs_P2_common_135	1.94584
10	546130	546258	diff_P1_vs_P2_common_136	2.00840
10	697443	697631	diff_P1_vs_P2_common_137	0.12360
10	915696	915840	diff_P1_vs_P2_common_138	0.10504
10	1761245	1761399	diff_P1_vs_P2_common_139	0.26280
10	3520168	3520329	diff_P1_vs_P2_common_140	0.28639
10	3784274	3784431	diff_P1_vs_P2_common_141	1.80036
10	4112883	4113095	diff_P1_vs_P2_common_142	0.97210
10	4503235	4503380	diff_P1_vs_P2_common_143	1.65571
10	4555186	4555313	diff_P1_vs_P2_common_144	0.06192
10	6169341	6169504	diff_P1_vs_P2_common_145	1.21715
10	7326215	7326421	diff_P1_vs_P2_common_146	0.19072
10	7380995	7381189	diff_P1_vs_P2_common_147	1.50270
10	7743804	7743925	diff_P1_vs_P2_common_148	0.70330
10	8218627	8218749	diff_P1_vs_P2_common_149	0.39750
10	8694703	8694856	diff_P1_vs_P2_common_150	1.39496
10	9150454	9150657	diff_P1_vs_P2_common_151	0.33523
10	10593613	10593735	diff_P1_vs_P2_common_152	1.47401
10	10753744	10753939	diff_P1_vs_P2_common_153	0.13234
10	10758570	10758760	diff_P1_vs_P2_common_154	0.39843
10	10926014	10926161	diff_P1_vs_P2_common_155	2.19716
10	10933618	10933747	diff_P1_vs_P2_common_156	0.80085
10	11246082	11246226	diff_P1_vs_P2_common_157	1.82080
10	11642650	11642840	diff_P1_vs_P2_common_158	1.67734
10	12148081	12148215	diff_P1_vs_P2_common_159	1.85824
10	12329566	12329725	diff_P1_vs_P2_common_160	0.40282
10	13140254	13140374	diff_P1_vs_P2_common_161	0.68471
10	13867151	13867282	diff_P1_vs_P2_common_162	0.77508
10	14474134	14474344	diff_P1_vs_P2_common_163	1.71956
10	14940084	14940249	diff_P1_vs_P2_common_164	0.15270
10	15735700	15735831	diff_P1_vs_P2_common_165	1.69810
10	15749278	15749440	diff_P1_vs_P2_common_166	1.73430
10	16067503	16067665	diff_P1_vs_P2_common_167	0.44469
10	16142473	16142654	diff_P1_vs_P2_common_168	0.76002
10	16452839	16452973	diff_P1_vs_P2_common_169	0.75960
10	17063037	17063170	diff_P1_vs_P2_common_170	1.21236
10	17067960	17068173	diff_P1_vs_P2_common_171	1.45602
10	17089632	17089776	diff_P1_vs_P2_common_172	1.28864
10	17629868	17630032	diff_P1_vs_P2_common_173	0.26710
10	18195491	18195685	diff_P1_vs_P2_common_174	98390302720.00000
10	18706395	18706539	diff_P1_vs_P2_common_175	0.20398
10	19097015	19097173	diff_P1_vs_P2_common_176	0.17028
10	19173103	19173243	diff_P1_vs_P2_common_177	1.56795
10	19625475	19625617	diff_P1_vs_P2_common_178	0.49929
10	20050755	20050913	diff_P1_vs_P2_common_179	0.42266
10	20527905	20528099	diff_P1_vs_P2_common_180	0.22818
10	21906388	21906601	diff_P1_vs_P2_common_181	2.03495
10	22185611	22185864	diff_P1_vs_P2_common_182	0.85453
10	22194606	22194838	diff_P1_vs_P2_common_183	0.89709
10	22243754	22243987	diff_P1_vs_P2_common_184	0.60831
10	22363591	22363746	diff_P1_vs_P2_common_185	1.07280
10	22430531	22430699	diff_P1_vs_P2_common_186	0.80193
10	22707930	22708072	diff_P1_vs_P2_common_187	103972724736.00000
10	23093916	23094048	diff_P1_vs_P2_common_188	1.39672
10	23194069	23194193	diff_P1_vs_P2_common_189	0.79094
10	23576416	23576561	diff_P1_vs_P2_common_190	1.19602
10	23987267	23987450	diff_P1_vs_P2_common_191	1.00749
10	23995856	23996058	diff_P1_vs_P2_common_192	0.21596
10	24519245	24519411	diff_P1_vs_P2_common_193	0.96397
10	24930677	24931032	diff_P1_vs_P2_common_194	0.45522
10	25060306	25060438	diff_P1_vs_P2_common_195	0.19132
10	25128224	25128471	diff_P1_vs_P2_common_196	0.71547
10	25830859	25831000	diff_P1_vs_P2_common_197	0.64506
10	26443423	26443570	diff_P1_vs_P2_common_198	0.42019
10	27245251	27245406	diff_P1_vs_P2_common_199	1.16074
10	27904762	27904937	diff_P1_vs_P2_common_200	1.20040
10	32932143	32932312	diff_P1_vs_P2_common_201	1.42305
10	33630501	33630651	diff_P1_vs_P2_common_202	1.22384
10	34232888	34233036	diff_P1_vs_P2_common_203	1.18965
10	39905166	39905327	diff_P1_vs_P2_common_204	0.45859
10	42476191	42476320	diff_P1_vs_P2_common_205	0.91507
10	42500875	42501087	diff_P1_vs_P2_common_206	1.21601
10	42952673	42952871	diff_P1_vs_P2_common_207	0.50247
10	43133360	43133501	diff_P1_vs_P2_common_208	1.38385
10	43659271	43659437	diff_P1_vs_P2_common_209	0.06694
10	43669834	43670009	diff_P1_vs_P2_common_210	0.35708
10	44334804	44334973	diff_P1_vs_P2_common_211	0.71833
10	44394111	44394260	diff_P1_vs_P2_common_212	0.28952
10	44980782	44980930	diff_P1_vs_P2_common_213	1.13621
10	44989848	44989975	diff_P1_vs_P2_common_214	0.43806
10	45145801	45145927	diff_P1_vs_P2_common_215	0.07536
10	45299580	45299753	diff_P1_vs_P2_common_216	0.99290
10	46561979	46562148	diff_P1_vs_P2_common_217	0.43423
10	47473140	47473300	diff_P1_vs_P2_common_218	1.09244
10	47794452	47794574	diff_P1_vs_P2_common_219	1.67056
10	50199543	50199728	diff_P1_vs_P2_common_220	1.35866
10	50318359	50318479	diff_P1_vs_P2_common_221	1.88029
10	51344699	51344847	diff_P1_vs_P2_common_222	0.69263
10	52417010	52417130	diff_P1_vs_P2_common_223	0.45214
10	53455707	53455836	diff_P1_vs_P2_common_224	1.81594
10	53755404	53755536	diff_P1_vs_P2_common_225	1.19123
10	54072260	54072433	diff_P1_vs_P2_common_226	1.27137
10	55692029	55692153	diff_P1_vs_P2_common_227	1.57700
10	55717432	55717576	diff_P1_vs_P2_common_228	0.35059
10	56363698	56363821	diff_P1_vs_P2_common_229	1.08650
10	57837746	57837880	diff_P1_vs_P2_common_230	0.16267
10	58635060	58635201	diff_P1_vs_P2_common_231	1.04002
10	60084153	60084382	diff_P1_vs_P2_common_232	0.38567
10	60479061	60479205	diff_P1_vs_P2_common_233	0.31239
10	60658415	60658545	diff_P1_vs_P2_common_234	0.33130
2	3580	3992	diff_P1_vs_P2_common_235	2.21527
2	7008	7287	diff_P1_vs_P2_common_236	2.24537
2	46584	46729	diff_P1_vs_P2_common_237	2.15682
2	57109	57236	diff_P1_vs_P2_common_238	1.35195
2	212190	212324	diff_P1_vs_P2_common_239	0.09313
2	3053366	3053500	diff_P1_vs_P2_common_240	0.69172
2	3316562	3316769	diff_P1_vs_P2_common_241	0.73615
2	3859529	3859752	diff_P1_vs_P2_common_242	0.88705
2	4350079	4350290	diff_P1_vs_P2_common_243	1.00581
2	5937659	5937824	diff_P1_vs_P2_common_244	0.39896
2	5951493	5951647	diff_P1_vs_P2_common_245	0.19854
2	5962138	5962307	diff_P1_vs_P2_common_246	1.01019
2	9417598	9417729	diff_P1_vs_P2_common_247	0.55793
2	9489191	9489329	diff_P1_vs_P2_common_248	0.17963
2	9930744	9930865	diff_P1_vs_P2_common_249	0.17144
2	9962552	9962685	diff_P1_vs_P2_common_250	0.58543
2	9974503	9974631	diff_P1_vs_P2_common_251	1.55047
2	11160813	11160996	diff_P1_vs_P2_common_252	0.86914
2	11250211	11250349	diff_P1_vs_P2_common_253	1.51442
2	12624640	12624835	diff_P1_vs_P2_common_254	1.22958
2	12833479	12833622	diff_P1_vs_P2_common_255	0.18366
2	13057665	13057796	diff_P1_vs_P2_common_256	0.79835
2	13311717	13311854	diff_P1_vs_P2_common_257	0.27273
2	13361106	13361257	diff_P1_vs_P2_common_258	0.11036
2	13573092	13573238	diff_P1_vs_P2_common_259	0.39067
2	13618683	13618815	diff_P1_vs_P2_common_260	1.00871
2	14273214	14273388	diff_P1_vs_P2_common_261	1.48226
2	15212069	15212207	diff_P1_vs_P2_common_262	0.17473
2	15321386	15321559	diff_P1_vs_P2_common_263	0.95884
2	16169555	16169698	diff_P1_vs_P2_common_264	0.10725
2	16601135	16601257	diff_P1_vs_P2_common_265	1.11673
2	18746870	18747006	diff_P1_vs_P2_common_266	0.14961
2	19024262	19024419	diff_P1_vs_P2_common_267	0.49091
2	19050289	19050429	diff_P1_vs_P2_common_268	0.58880
2	19372287	19372412	diff_P1_vs_P2_common_269	0.13609
2	19466074	19466278	diff_P1_vs_P2_common_270	1.29233
2	20030994	20031170	diff_P1_vs_P2_common_271	1.34406
2	21541948	21542087	diff_P1_vs_P2_common_272	0.30869
2	21700240	21700380	diff_P1_vs_P2_common_273	0.94666
2	21705559	21705692	diff_P1_vs_P2_common_274	0.54644
2	22049262	22049383	diff_P1_vs_P2_common_275	0.08155
2	22103284	22103467	diff_P1_vs_P2_common_276	1.33728
2	22449257	22449427	diff_P1_vs_P2_common_277	1.24808
2	23563557	23563690	diff_P1_vs_P2_common_278	1.50722
2	23793777	23793910	diff_P1_vs_P2_common_279	0.02516
2	24171674	24171794	diff_P1_vs_P2_common_280	0.80571
2	24460899	24461019	diff_P1_vs_P2_common_281	0.54992
2	24577825	24578161	diff_P1_vs_P2_common_282	0.87599
2	24700795	24700969	diff_P1_vs_P2_common_283	1.57654
2	24835521	24835648	diff_P1_vs_P2_common_284	0.87475
2	24894682	24894912	diff_P1_vs_P2_common_285	0.75526
2	25239176	25239341	diff_P1_vs_P2_common_286	0.22387
2	26665053	26665183	diff_P1_vs_P2_common_287	0.71387
2	27345684	27345844	diff_P1_vs_P2_common_288	0.74392
2	28217133	28217262	diff_P1_vs_P2_common_289	0.59289
2	28793225	28793445	diff_P1_vs_P2_common_290	0.27715
2	29148513	29148646	diff_P1_vs_P2_common_291	1.55909
2	29177785	29177945	diff_P1_vs_P2_common_292	0.17464
2	32430348	32430544	diff_P1_vs_P2_common_293	0.95393
2	32653358	32653503	diff_P1_vs_P2_common_294	1.41527
2	34110195	34110455	diff_P1_vs_P2_common_295	1.02892
2	34453248	34453504	diff_P1_vs_P2_common_296	0.54027
2	36438936	36439089	diff_P1_vs_P2_common_297	0.92211
2	36749483	36749695	diff_P1_vs_P2_common_298	0.91297
2	36817502	36817628	diff_P1_vs_P2_common_299	1.32948
2	37436259	37436394	diff_P1_vs_P2_common_300	0.26032
2	38510407	38510538	diff_P1_vs_P2_common_301	1.66098
2	40056184	40056351	diff_P1_vs_P2_common_302	0.07255
2	40063314	40063535	diff_P1_vs_P2_common_303	1.06616
2	40891586	40891712	diff_P1_vs_P2_common_304	1.75381
2	41358374	41358505	diff_P1_vs_P2_common_305	2.09966
2	43026504	43026624	diff_P1_vs_P2_common_306	1.89496
2	43422150	43422296	diff_P1_vs_P2_common_307	1.13898
2	43473699	43473942	diff_P1_vs_P2_common_308	0.87265
2	43482096	43482229	diff_P1_vs_P2_common_309	0.43559
2	43646709	43646861	diff_P1_vs_P2_common_310	0.53059
2	44222750	44222939	diff_P1_vs_P2_common_311	0.89782
2	44365722	44365892	diff_P1_vs_P2_common_312	0.65880
2	44519991	44520189	diff_P1_vs_P2_common_313	0.69666
2	44832609	44832733	diff_P1_vs_P2_common_314	0.40124
2	44891915	44892041	diff_P1_vs_P2_common_315	1.10088
2	45464314	45464465	diff_P1_vs_P2_common_316	0.49312
2	45756742	45756899	diff_P1_vs_P2_common_317	0.11099
2	46216384	46216593	diff_P1_vs_P2_common_318	0.68255
2	46258198	46258396	diff_P1_vs_P2_common_319	1.44810
2	46882126	46882336	diff_P1_vs_P2_common_320	0.07100
2	48432175	48432326	diff_P1_vs_P2_common_321	0.46596
2	48470671	48470809	diff_P1_vs_P2_common_322	0.20174
2	48525594	48525727	diff_P1_vs_P2_common_323	0.23237
2	49407551	49407744	diff_P1_vs_P2_common_324	0.26460
2	49845004	49845163	diff_P1_vs_P2_common_325	1.28815
2	49850054	49850199	diff_P1_vs_P2_common_326	1.26789
2	49903306	49903507	diff_P1_vs_P2_common_327	0.77066
2	50103692	50103824	diff_P1_vs_P2_common_328	0.30078
2	50885938	50886084	diff_P1_vs_P2_common_329	1.71819
2	52070026	52070256	diff_P1_vs_P2_common_330	1.33404
2	53188055	53188188	diff_P1_vs_P2_common_331	0.36455
2	53195200	53195330	diff_P1_vs_P2_common_332	0.28923
2	53204925	53205085	diff_P1_vs_P2_common_333	1.49399
2	53278745	53278957	diff_P1_vs_P2_common_334	0.84811
2	53460796	53460922	diff_P1_vs_P2_common_335	0.01966
2	54480694	54480847	diff_P1_vs_P2_common_336	1.85269
2	55090881	55091028	diff_P1_vs_P2_common_337	1.72934
2	57257727	57257946	diff_P1_vs_P2_common_338	1.17918
2	58068955	58069080	diff_P1_vs_P2_common_339	1.76238
2	58340431	58340656	diff_P1_vs_P2_common_340	0.40716
2	58357618	58357843	diff_P1_vs_P2_common_341	1.14419
2	58583063	58583241	diff_P1_vs_P2_common_342	0.11586
2	59039948	59040145	diff_P1_vs_P2_common_343	0.33041
2	59382068	59382205	diff_P1_vs_P2_common_344	0.31008
2	63356786	63356908	diff_P1_vs_P2_common_345	0.19832
2	64636643	64636836	diff_P1_vs_P2_common_346	1.26956
2	64960136	64960285	diff_P1_vs_P2_common_347	1.88722
2	65920550	65920675	diff_P1_vs_P2_common_348	0.66942
2	65944176	65944401	diff_P1_vs_P2_common_349	0.27470
2	66220188	66220337	diff_P1_vs_P2_common_350	0.22283
2	66230531	66230682	diff_P1_vs_P2_common_351	0.27752
2	67526125	67526263	diff_P1_vs_P2_common_352	1.14094
2	67531491	67531627	diff_P1_vs_P2_common_353	0.59117
2	67691057	67691195	diff_P1_vs_P2_common_354	0.83519
2	67916269	67916451	diff_P1_vs_P2_common_355	0.67223
2	67985811	67985986	diff_P1_vs_P2_common_356	1.71575
2	69993054	69993276	diff_P1_vs_P2_common_357	0.82805
2	71650046	71650181	diff_P1_vs_P2_common_358	1.60918
2	72688294	72688421	diff_P1_vs_P2_common_359	1.96688
2	74321999	74322203	diff_P1_vs_P2_common_360	1.28682
2	74328347	74328534	diff_P1_vs_P2_common_361	1.51721
2	74586501	74586624	diff_P1_vs_P2_common_362	0.36741
2	75412793	75412957	diff_P1_vs_P2_common_363	1.15899
2	75969151	75969283	diff_P1_vs_P2_common_364	1.64628
2	76576147	76576290	diff_P1_vs_P2_common_365	0.51839
2	76765947	76766101	diff_P1_vs_P2_common_366	1.10289
2	76825314	76825521	diff_P1_vs_P2_common_367	0.20878
2	77498172	77498292	diff_P1_vs_P2_common_368	1.14972
3	913268	913484	diff_P1_vs_P2_common_369	0.39125
3	2858580	2858800	diff_P1_vs_P2_common_370	0.39509
3	3662248	3662401	diff_P1_vs_P2_common_371	0.17512
3	3801624	3801825	diff_P1_vs_P2_common_372	0.14821
3	5413483	5413654	diff_P1_vs_P2_common_373	0.73295
3	5901155	5901358	diff_P1_vs_P2_common_374	0.73657
3	6462074	6462248	diff_P1_vs_P2_common_375	0.32337
3	6472398	6472537	diff_P1_vs_P2_common_376	0.56705
3	6489507	6489637	diff_P1_vs_P2_common_377	0.36785
3	7682470	7682603	diff_P1_vs_P2_common_378	0.62339
3	7858513	7858678	diff_P1_vs_P2_common_379	1.23371
3	9204943	9205104	diff_P1_vs_P2_common_380	0.78332
3	9704635	9704810	diff_P1_vs_P2_common_381	0.58096
3	9742066	9742238	diff_P1_vs_P2_common_382	1.30743
3	10158949	10159105	diff_P1_vs_P2_common_383	1.00808
3	10175836	10176040	diff_P1_vs_P2_common_384	1.44321
3	10841454	10841658	diff_P1_vs_P2_common_385	1.26860
3	10941621	10941785	diff_P1_vs_P2_common_386	1.72527
3	11918176	11918372	diff_P1_vs_P2_common_387	0.68976
3	12265625	12265759	diff_P1_vs_P2_common_388	0.82136
3	12782902	12783026	diff_P1_vs_P2_common_389	0.40200
3	13370974	13371196	diff_P1_vs_P2_common_390	0.26927
3	13862633	13862825	diff_P1_vs_P2_common_391	0.75209
3	14283019	14283264	diff_P1_vs_P2_common_392	1.10434
3	14586108	14586352	diff_P1_vs_P2_common_393	1.01772
3	16281801	16281983	diff_P1_vs_P2_common_394	0.19910
3	16310321	16310507	diff_P1_vs_P2_common_395	0.25239
3	17027074	17027222	diff_P1_vs_P2_common_396	0.50185
3	17036249	17036386	diff_P1_vs_P2_common_397	1.06471
3	17389613	17389778	diff_P1_vs_P2_common_398	1.12139
3	18252136	18252299	diff_P1_vs_P2_common_399	1.63949
3	18396202	18396362	diff_P1_vs_P2_common_400	1.14754
3	18647030	18647211	diff_P1_vs_P2_common_401	0.75281
3	18930513	18930644	diff_P1_vs_P2_common_402	0.17311
3	19656884	19657048	diff_P1_vs_P2_common_403	1.16896
3	20068503	20068654	diff_P1_vs_P2_common_404	1.40621
3	21850833	21850978	diff_P1_vs_P2_common_405	0.82877
3	21900500	21900666	diff_P1_vs_P2_common_406	0.31284
3	22256419	22256548	diff_P1_vs_P2_common_407	0.67057
3	22638523	22638694	diff_P1_vs_P2_common_408	1.61505
3	23085305	23085465	diff_P1_vs_P2_common_409	0.89566
3	23452969	23453110	diff_P1_vs_P2_common_410	1.79225
3	23454587	23454729	diff_P1_vs_P2_common_411	0.45323
3	23554811	23554997	diff_P1_vs_P2_common_412	1.99708
3	23785957	23786178	diff_P1_vs_P2_common_413	0.98166
3	23913086	23913295	diff_P1_vs_P2_common_414	1.27877
3	23951590	23951719	diff_P1_vs_P2_common_415	0.05534
3	24162814	24162974	diff_P1_vs_P2_common_416	1.91301
3	24767628	24767853	diff_P1_vs_P2_common_417	1.74185
3	25001866	25001986	diff_P1_vs_P2_common_418	0.33318
3	25764216	25764455	diff_P1_vs_P2_common_419	0.50146
3	26163415	26163608	diff_P1_vs_P2_common_420	1.42618
3	26478867	26478995	diff_P1_vs_P2_common_421	0.35609
3	26485921	26486069	diff_P1_vs_P2_common_422	1.96445
3	26538359	26538718	diff_P1_vs_P2_common_423	0.72834
3	26909615	26909751	diff_P1_vs_P2_common_424	0.53596
3	27342589	27342711	diff_P1_vs_P2_common_425	0.58140
3	27558084	27558209	diff_P1_vs_P2_common_426	1.58612
3	27911578	27911718	diff_P1_vs_P2_common_427	0.66951
3	28535887	28536010	diff_P1_vs_P2_common_428	0.10068
3	28758332	28758456	diff_P1_vs_P2_common_429	0.40731
3	29022771	29023017	diff_P1_vs_P2_common_430	0.78708
3	29368018	29368288	diff_P1_vs_P2_common_431	1.29334
3	29739061	29739346	diff_P1_vs_P2_common_432	1.13389
3	30347648	30347799	diff_P1_vs_P2_common_433	0.04757
3	30420364	30420539	diff_P1_vs_P2_common_434	1.29014
3	30495906	30496292	diff_P1_vs_P2_common_435	0.56530
3	31027949	31028094	diff_P1_vs_P2_common_436	0.52769
3	31604464	31604627	diff_P1_vs_P2_common_437	1.43739
3	31884135	31884284	diff_P1_vs_P2_common_438	1.36075
3	32368713	32368864	diff_P1_vs_P2_common_439	1.77849
3	32409002	32409141	diff_P1_vs_P2_common_440	0.51773
3	33090269	33090491	diff_P1_vs_P2_common_441	1.20928
3	33186082	33186304	diff_P1_vs_P2_common_442	0.79034
3	33692784	33693028	diff_P1_vs_P2_common_443	0.57083
3	34541860	34542020	diff_P1_vs_P2_common_444	0.33276
3	34749833	34749973	diff_P1_vs_P2_common_445	0.17376
3	34951202	34951467	diff_P1_vs_P2_common_446	1.51537
3	36520845	36521041	diff_P1_vs_P2_common_447	0.77083
3	36831540	36831661	diff_P1_vs_P2_common_448	0.53385
3	37111986	37112192	diff_P1_vs_P2_common_449	0.66346
3	37392349	37392479	diff_P1_vs_P2_common_450	0.19369
3	37641459	37641634	diff_P1_vs_P2_common_451	0.74090
3	37961791	37961944	diff_P1_vs_P2_common_452	1.74197
3	38653820	38654021	diff_P1_vs_P2_common_453	0.38723
3	39015857	39016090	diff_P1_vs_P2_common_454	0.84547
3	39022759	39022979	diff_P1_vs_P2_common_455	1.20497
3	39138291	39138481	diff_P1_vs_P2_common_456	1.89761
3	39366100	39366225	diff_P1_vs_P2_common_457	1.15776
3	40114622	40114800	diff_P1_vs_P2_common_458	2.24002
3	40444840	40444998	diff_P1_vs_P2_common_459	1.85289
3	40797086	40797218	diff_P1_vs_P2_common_460	1.76365
3	42331304	42331486	diff_P1_vs_P2_common_461	0.66731
3	42621396	42621627	diff_P1_vs_P2_common_462	1.17066
3	43772067	43772194	diff_P1_vs_P2_common_463	0.49088
3	43885546	43885703	diff_P1_vs_P2_common_464	0.34126
3	44866048	44866192	diff_P1_vs_P2_common_465	1.14545
3	45707874	45708045	diff_P1_vs_P2_common_466	1.48873
3	45817636	45817810	diff_P1_vs_P2_common_467	0.88144
3	47421604	47421729	diff_P1_vs_P2_common_468	0.13399
3	47614031	47614325	diff_P1_vs_P2_common_469	0.74447
3	47707927	47708247	diff_P1_vs_P2_common_470	1.32747
3	48100669	48100809	diff_P1_vs_P2_common_471	0.37202
3	48107797	48107949	diff_P1_vs_P2_common_472	0.12847
3	48196141	48196301	diff_P1_vs_P2_common_473	0.65377
3	48788061	48788245	diff_P1_vs_P2_common_474	0.51878
3	49167794	49168006	diff_P1_vs_P2_common_475	0.78505
3	49371530	49371702	diff_P1_vs_P2_common_476	0.69507
3	49571507	49571669	diff_P1_vs_P2_common_477	0.44332
3	50029244	50029408	diff_P1_vs_P2_common_478	0.11130
3	50068122	50068328	diff_P1_vs_P2_common_479	0.61040
3	50903390	50903526	diff_P1_vs_P2_common_480	2.12659
3	50922635	50922834	diff_P1_vs_P2_common_481	0.11100
3	52877097	52877229	diff_P1_vs_P2_common_482	2.11960
3	53774757	53774904	diff_P1_vs_P2_common_483	0.11870
3	53998336	53998527	diff_P1_vs_P2_common_484	0.77825
3	57171292	57171427	diff_P1_vs_P2_common_485	0.13804
3	57677896	57678084	diff_P1_vs_P2_common_486	1.05734
3	57686783	57686970	diff_P1_vs_P2_common_487	1.18582
3	57984053	57984258	diff_P1_vs_P2_common_488	1.11636
3	57988807	57988990	diff_P1_vs_P2_common_489	0.32361
3	58580707	58580865	diff_P1_vs_P2_common_490	0.50600
3	59156382	59156521	diff_P1_vs_P2_common_491	1.58253
3	59743288	59743446	diff_P1_vs_P2_common_492	0.21745
3	63233823	63233975	diff_P1_vs_P2_common_493	0.11049
3	64069571	64069716	diff_P1_vs_P2_common_494	2.02711
3	64919200	64919330	diff_P1_vs_P2_common_495	1.48174
3	65408781	65408904	diff_P1_vs_P2_common_496	0.60391
3	66128985	66129119	diff_P1_vs_P2_common_497	0.53458
3	68010407	68010527	diff_P1_vs_P2_common_498	0.53077
3	70191955	70192103	diff_P1_vs_P2_common_499	0.64155
3	71387186	71387362	diff_P1_vs_P2_common_500	0.18309
3	71500873	71501002	diff_P1_vs_P2_common_501	0.24268
4	50	176	diff_P1_vs_P2_common_502	0.16940
4	873	1012	diff_P1_vs_P2_common_503	1.86854
4	2595	2892	diff_P1_vs_P2_common_504	0.31687
4	3387	3618	diff_P1_vs_P2_common_505	0.23104
4	17910	18037	diff_P1_vs_P2_common_506	1.38816
4	1128749	1128912	diff_P1_vs_P2_common_507	1.16049
4	1403293	1403458	diff_P1_vs_P2_common_508	1.17433
4	1436369	1436491	diff_P1_vs_P2_common_509	2.06200
4	4654147	4654270	diff_P1_vs_P2_common_510	1.63938
4	5937601	5937820	diff_P1_vs_P2_common_511	0.11473
4	8219989	8220128	diff_P1_vs_P2_common_512	0.65163
4	9065696	9065873	diff_P1_vs_P2_common_513	0.39965
4	9175786	9175916	diff_P1_vs_P2_common_514	0.57066
4	10022406	10022535	diff_P1_vs_P2_common_515	0.08871
4	10445893	10446019	diff_P1_vs_P2_common_516	0.54918
4	10658318	10658482	diff_P1_vs_P2_common_517	0.80435
4	11711075	11711207	diff_P1_vs_P2_common_518	2.40018
4	11892664	11892796	diff_P1_vs_P2_common_519	0.13120
4	12478206	12478345	diff_P1_vs_P2_common_520	0.51227
4	12534987	12535200	diff_P1_vs_P2_common_521	1.05503
4	12669955	12670076	diff_P1_vs_P2_common_522	1.51992
4	13384051	13384195	diff_P1_vs_P2_common_523	0.62583
4	13419094	13419261	diff_P1_vs_P2_common_524	0.50590
4	13458946	13459097	diff_P1_vs_P2_common_525	0.55249
4	13506522	13506671	diff_P1_vs_P2_common_526	1.35636
4	14798673	14798829	diff_P1_vs_P2_common_527	1.92110
4	15296211	15296370	diff_P1_vs_P2_common_528	0.32306
4	15942893	15943027	diff_P1_vs_P2_common_529	0.68166
4	16183978	16184178	diff_P1_vs_P2_common_530	1.06094
4	16413263	16413456	diff_P1_vs_P2_common_531	0.32368
4	16434014	16434185	diff_P1_vs_P2_common_532	1.35209
4	17432021	17432201	diff_P1_vs_P2_common_533	1.32474
4	17713403	17713537	diff_P1_vs_P2_common_534	0.12627
4	18392360	18392494	diff_P1_vs_P2_common_535	0.69030
4	21104726	21104875	diff_P1_vs_P2_common_536	0.82596
4	21417502	21417651	diff_P1_vs_P2_common_537	0.65141
4	21588596	21588732	diff_P1_vs_P2_common_538	1.26218
4	21973483	21973656	diff_P1_vs_P2_common_539	1.36038
4	22089045	22089190	diff_P1_vs_P2_common_540	0.80757
4	23325649	23325791	diff_P1_vs_P2_common_541	0.84769
4	23650976	23651127	diff_P1_vs_P2_common_542	1.52235
4	23670246	23670411	diff_P1_vs_P2_common_543	1.80635
4	23680647	23680778	diff_P1_vs_P2_common_544	0.48308
4	24741583	24741838	diff_P1_vs_P2_common_545	1.11478
4	25353979	25354102	diff_P1_vs_P2_common_546	0.84527
4	25465362	25465498	diff_P1_vs_P2_common_547	0.82565
4	25882032	25882161	diff_P1_vs_P2_common_548	1.24090
4	27155576	27155696	diff_P1_vs_P2_common_549	1.65680
4	27329641	27329794	diff_P1_vs_P2_common_550	0.23375
4	33883343	33883482	diff_P1_vs_P2_common_551	0.34763
4	34788926	34789103	diff_P1_vs_P2_common_552	1.44539
4	34942181	34942307	diff_P1_vs_P2_common_553	1.62408
4	35086643	35086778	diff_P1_vs_P2_common_554	0.57838
4	35139107	35139245	diff_P1_vs_P2_common_555	0.37772
4	35623035	35623203	diff_P1_vs_P2_common_556	1.36090
4	35874258	35874434	diff_P1_vs_P2_common_557	1.68638
4	36049872	36049996	diff_P1_vs_P2_common_558	0.85923
4	36487102	36487290	diff_P1_vs_P2_common_559	1.16075
4	36577286	36577417	diff_P1_vs_P2_common_560	1.86243
4	38948719	38948847	diff_P1_vs_P2_common_561	1.92492
4	39136939	39137063	diff_P1_vs_P2_common_562	0.76558
4	40120272	40120489	diff_P1_vs_P2_common_563	0.55391
4	40127474	40127643	diff_P1_vs_P2_common_564	1.32277
4	41110053	41110260	diff_P1_vs_P2_common_565	0.40930
4	41126873	41126993	diff_P1_vs_P2_common_566	1.24210
4	41161098	41161336	diff_P1_vs_P2_common_567	0.95040
4	41252529	41252676	diff_P1_vs_P2_common_568	0.19263
4	41451295	41451486	diff_P1_vs_P2_common_569	0.09394
4	42028318	42028558	diff_P1_vs_P2_common_570	0.08229
4	42325588	42325763	diff_P1_vs_P2_common_571	1.22146
4	42643095	42643357	diff_P1_vs_P2_common_572	0.78215
4	43194697	43194840	diff_P1_vs_P2_common_573	0.88328
4	43511193	43511362	diff_P1_vs_P2_common_574	1.85297
4	44084711	44084887	diff_P1_vs_P2_common_575	0.80710
4	44147651	44147784	diff_P1_vs_P2_common_576	0.44092
4	44684209	44684702	diff_P1_vs_P2_common_577	0.55730
4	45506510	45506665	diff_P1_vs_P2_common_578	0.93754
4	45962234	45962376	diff_P1_vs_P2_common_579	1.08364
4	46187354	46187689	diff_P1_vs_P2_common_580	1.50404
4	47242506	47242678	diff_P1_vs_P2_common_581	0.46961
4	47251394	47251562	diff_P1_vs_P2_common_582	0.97760
4	48008610	48008820	diff_P1_vs_P2_common_583	0.41366
4	48458750	48458896	diff_P1_vs_P2_common_584	1.91649
4	49005853	49006006	diff_P1_vs_P2_common_585	1.27106
4	54970558	54970691	diff_P1_vs_P2_common_586	0.10111
4	55271859	55271988	diff_P1_vs_P2_common_587	0.46764
4	55276471	55276595	diff_P1_vs_P2_common_588	1.98703
4	55870053	55870198	diff_P1_vs_P2_common_589	0.34500
4	57157426	57157592	diff_P1_vs_P2_common_590	1.71333
4	60046003	60046173	diff_P1_vs_P2_common_591	0.52629
4	60496747	60496913	diff_P1_vs_P2_common_592	0.82975
4	60503006	60503132	diff_P1_vs_P2_common_593	1.17674
4	60958957	60959157	diff_P1_vs_P2_common_594	0.56511
4	64529923	64530059	diff_P1_vs_P2_common_595	0.01775
4	65865917	65866069	diff_P1_vs_P2_common_596	0.74500
4	65895974	65896122	diff_P1_vs_P2_common_597	0.78059
4	65990046	65990248	diff_P1_vs_P2_common_598	1.11943
4	66723519	66723641	diff_P1_vs_P2_common_599	0.57686
4	68645940	68646081	diff_P1_vs_P2_common_600	0.49503
5	182077	182211	diff_P1_vs_P2_common_601	1.46047
5	3620251	3620451	diff_P1_vs_P2_common_602	0.96930
5	4147837	4148004	diff_P1_vs_P2_common_603	1.76333
5	4153049	4153220	diff_P1_vs_P2_common_604	0.51310
5	4588282	4588433	diff_P1_vs_P2_common_605	0.08956
5	4993628	4993829	diff_P1_vs_P2_common_606	0.72189
5	5880687	5880853	diff_P1_vs_P2_common_607	0.69888
5	6454259	6454415	diff_P1_vs_P2_common_608	0.83678
5	6627052	6627196	diff_P1_vs_P2_common_609	0.10330
5	6697664	6697865	diff_P1_vs_P2_common_610	0.26101
5	8518569	8518744	diff_P1_vs_P2_common_611	0.46070
5	8531470	8531604	diff_P1_vs_P2_common_612	0.33560
5	8807464	8807680	diff_P1_vs_P2_common_613	0.27607
5	10169241	10169362	diff_P1_vs_P2_common_614	0.20913
5	10705237	10705365	diff_P1_vs_P2_common_615	0.43298
5	10860292	10860527	diff_P1_vs_P2_common_616	0.67664
5	10940096	10940286	diff_P1_vs_P2_common_617	1.13504
5	12633741	12633876	diff_P1_vs_P2_common_618	0.43975
5	12986843	12987006	diff_P1_vs_P2_common_619	1.06652
5	13181547	13181749	diff_P1_vs_P2_common_620	0.92145
5	13246048	13246169	diff_P1_vs_P2_common_621	0.32180
5	13507266	13507396	diff_P1_vs_P2_common_622	1.19678
5	13759437	13759634	diff_P1_vs_P2_common_623	0.62723
5	14240719	14240925	diff_P1_vs_P2_common_624	0.63116
5	14792914	14793096	diff_P1_vs_P2_common_625	0.83709
5	15076849	15077033	diff_P1_vs_P2_common_626	1.00069
5	15416961	15417174	diff_P1_vs_P2_common_627	0.35921
5	15613928	15614051	diff_P1_vs_P2_common_628	0.05698
5	16691768	16691959	diff_P1_vs_P2_common_629	0.75891
5	16747760	16747952	diff_P1_vs_P2_common_630	0.32595
5	17798414	17798560	diff_P1_vs_P2_common_631	1.15110
5	18468494	18468893	diff_P1_vs_P2_common_632	0.84678
5	19544032	19544188	diff_P1_vs_P2_common_633	1.08309
5	19900528	19900720	diff_P1_vs_P2_common_634	0.54591
5	20025761	20025889	diff_P1_vs_P2_common_635	0.09719
5	20033439	20033589	diff_P1_vs_P2_common_636	0.11239
5	20278262	20278453	diff_P1_vs_P2_common_637	1.14618
5	21028575	21028866	diff_P1_vs_P2_common_638	0.72580
5	21192145	21192265	diff_P1_vs_P2_common_639	1.38743
5	21202662	21202827	diff_P1_vs_P2_common_640	0.30884
5	23410629	23410792	diff_P1_vs_P2_common_641	0.82620
5	23841552	23841712	diff_P1_vs_P2_common_642	0.21887
5	24532819	24532977	diff_P1_vs_P2_common_643	0.42285
5	24680746	24680881	diff_P1_vs_P2_common_644	0.28745
5	25518558	25518694	diff_P1_vs_P2_common_645	1.76222
5	26608451	26608655	diff_P1_vs_P2_common_646	0.52702
5	27290001	27290221	diff_P1_vs_P2_common_647	0.48801
5	27361397	27361625	diff_P1_vs_P2_common_648	0.74605
5	27637384	27637507	diff_P1_vs_P2_common_649	0.52967
5	28360830	28360960	diff_P1_vs_P2_common_650	1.86141
5	29405023	29405212	diff_P1_vs_P2_common_651	0.80889
5	29723869	29724007	diff_P1_vs_P2_common_652	0.86792
5	29762004	29762178	diff_P1_vs_P2_common_653	0.35745
5	29892202	29892361	diff_P1_vs_P2_common_654	0.68923
5	29893904	29894137	diff_P1_vs_P2_common_655	0.42870
5	29936356	29936498	diff_P1_vs_P2_common_656	0.61076
5	30575817	30575957	diff_P1_vs_P2_common_657	1.83997
5	32428239	32428381	diff_P1_vs_P2_common_658	0.52732
5	32683972	32684106	diff_P1_vs_P2_common_659	0.93475
5	32703021	32703190	diff_P1_vs_P2_common_660	0.13081
5	33323506	33323630	diff_P1_vs_P2_common_661	1.29178
5	33669066	33669202	diff_P1_vs_P2_common_662	1.85001
5	33807062	33807241	diff_P1_vs_P2_common_663	0.30944
5	34255798	34255960	diff_P1_vs_P2_common_664	0.40319
5	34752598	34752719	diff_P1_vs_P2_common_665	0.29562
5	35362197	35362362	diff_P1_vs_P2_common_666	0.57655
5	35918686	35918879	diff_P1_vs_P2_common_667	0.81673
5	36460090	36460242	diff_P1_vs_P2_common_668	1.58703
5	36577218	36577427	diff_P1_vs_P2_common_669	0.66080
5	36596379	36596548	diff_P1_vs_P2_common_670	0.39531
5	36964506	36964712	diff_P1_vs_P2_common_671	1.05581
5	37072221	37072366	diff_P1_vs_P2_common_672	1.62266
5	38076647	38076794	diff_P1_vs_P2_common_673	1.50202
5	38095620	38095951	diff_P1_vs_P2_common_674	0.46739
5	39055065	39055189	diff_P1_vs_P2_common_675	1.87292
5	39801112	39801237	diff_P1_vs_P2_common_676	0.64742
5	40128115	40128310	diff_P1_vs_P2_common_677	0.22149
5	40641974	40642187	diff_P1_vs_P2_common_678	1.12185
5	41612003	41612168	diff_P1_vs_P2_common_679	0.90915
5	41902088	41902353	diff_P1_vs_P2_common_680	0.87381
5	42670570	42670708	diff_P1_vs_P2_common_681	1.81495
5	42820717	42820850	diff_P1_vs_P2_common_682	0.80600
5	43564392	43564634	diff_P1_vs_P2_common_683	1.59409
5	44175584	44175815	diff_P1_vs_P2_common_684	0.98862
5	45415139	45415318	diff_P1_vs_P2_common_685	1.12747
5	45457025	45457238	diff_P1_vs_P2_common_686	0.36460
5	45524364	45524504	diff_P1_vs_P2_common_687	0.23340
5	45691131	45691252	diff_P1_vs_P2_common_688	1.52709
5	48094936	48095066	diff_P1_vs_P2_common_689	0.08958
5	50443420	50443544	diff_P1_vs_P2_common_690	1.15542
5	51156615	51156773	diff_P1_vs_P2_common_691	0.42008
5	51646962	51647098	diff_P1_vs_P2_common_692	0.14283
5	52583291	52583411	diff_P1_vs_P2_common_693	1.06472
5	53559269	53559436	diff_P1_vs_P2_common_694	0.29728
5	54131827	54131996	diff_P1_vs_P2_common_695	1.54937
5	54175478	54175606	diff_P1_vs_P2_common_696	0.19147
5	54498797	54498995	diff_P1_vs_P2_common_697	0.67025
5	54952424	54952622	diff_P1_vs_P2_common_698	0.78699
5	55395912	55396064	diff_P1_vs_P2_common_699	0.91760
5	55962768	55962934	diff_P1_vs_P2_common_700	0.19323
5	56664558	56664698	diff_P1_vs_P2_common_701	0.59414
5	57457679	57457860	diff_P1_vs_P2_common_702	0.06232
5	57526570	57526714	diff_P1_vs_P2_common_703	1.41718
5	57569570	57569691	diff_P1_vs_P2_common_704	1.09890
5	57872833	57872978	diff_P1_vs_P2_common_705	0.69373
5	57992050	57992173	diff_P1_vs_P2_common_706	0.16038
5	58707833	58708069	diff_P1_vs_P2_common_707	1.51598
5	58813568	58813702	diff_P1_vs_P2_common_708	1.94448
5	58813819	58813966	diff_P1_vs_P2_common_709	0.79402
5	59445537	59445676	diff_P1_vs_P2_common_710	0.03052
5	59555850	59556047	diff_P1_vs_P2_common_711	0.59650
5	59997274	59997405	diff_P1_vs_P2_common_712	1.80402
5	60192649	60192788	diff_P1_vs_P2_common_713	0.80841
5	61449207	61449408	diff_P1_vs_P2_common_714	1.17966
5	64509202	64509367	diff_P1_vs_P2_common_715	0.23429
5	65248358	65248509	diff_P1_vs_P2_common_716	0.34678
5	65430340	65430526	diff_P1_vs_P2_common_717	0.39684
5	66215711	66215878	diff_P1_vs_P2_common_718	1.82489
5	66231513	66231664	diff_P1_vs_P2_common_719	0.51765
5	66571359	66571525	diff_P1_vs_P2_common_720	0.69505
5	66659426	66659654	diff_P1_vs_P2_common_721	0.34572
5	67040429	67040551	diff_P1_vs_P2_common_722	0.30031
5	67848652	67848855	diff_P1_vs_P2_common_723	1.31717
5	68091929	68092085	diff_P1_vs_P2_common_724	1.83089
5	68214086	68214276	diff_P1_vs_P2_common_725	1.70723
5	68527808	68527954	diff_P1_vs_P2_common_726	1.50490
5	69020806	69021006	diff_P1_vs_P2_common_727	0.58088
5	69386305	69386459	diff_P1_vs_P2_common_728	0.90281
5	69393230	69393398	diff_P1_vs_P2_common_729	1.02763
5	69400159	69400311	diff_P1_vs_P2_common_730	1.21482
5	69583976	69584210	diff_P1_vs_P2_common_731	0.82955
5	70080016	70080212	diff_P1_vs_P2_common_732	0.28289
6	514305	514565	diff_P1_vs_P2_common_733	1.56414
6	535456	535617	diff_P1_vs_P2_common_734	2.05932
6	1013816	1013967	diff_P1_vs_P2_common_735	0.10948
6	2532596	2532772	diff_P1_vs_P2_common_736	1.18380
6	2962145	2962280	diff_P1_vs_P2_common_737	2.25711
6	4056931	4057070	diff_P1_vs_P2_common_738	0.42053
6	4468084	4468229	diff_P1_vs_P2_common_739	0.62099
6	6431161	6431314	diff_P1_vs_P2_common_740	0.62389
6	6619743	6619904	diff_P1_vs_P2_common_741	0.15558
6	6953737	6953878	diff_P1_vs_P2_common_742	1.11279
6	7686480	7686648	diff_P1_vs_P2_common_743	0.24110
6	7740686	7740829	diff_P1_vs_P2_common_744	1.42072
6	8409491	8409633	diff_P1_vs_P2_common_745	0.34048
6	8529202	8529328	diff_P1_vs_P2_common_746	0.79890
6	8578839	8579047	diff_P1_vs_P2_common_747	1.52059
6	8623426	8623624	diff_P1_vs_P2_common_748	0.90177
6	8656272	8656461	diff_P1_vs_P2_common_749	1.25137
6	8736447	8736697	diff_P1_vs_P2_common_750	0.20550
6	9054419	9054551	diff_P1_vs_P2_common_751	0.32890
6	9474762	9474970	diff_P1_vs_P2_common_752	0.43358
6	9512813	9512956	diff_P1_vs_P2_common_753	0.22185
6	9709356	9709480	diff_P1_vs_P2_common_754	1.39807
6	9745667	9745803	diff_P1_vs_P2_common_755	0.51865
6	10058824	10059095	diff_P1_vs_P2_common_756	0.52039
6	10854712	10854870	diff_P1_vs_P2_common_757	0.08181
6	11702241	11702375	diff_P1_vs_P2_common_758	0.67376
6	11885590	11885738	diff_P1_vs_P2_common_759	0.61356
6	12050340	12050510	diff_P1_vs_P2_common_760	1.26117
6	12127179	12127313	diff_P1_vs_P2_common_761	0.19427
6	13067632	13067811	diff_P1_vs_P2_common_762	1.13343
6	13112036	13112156	diff_P1_vs_P2_common_763	0.98871
6	13120079	13120228	diff_P1_vs_P2_common_764	0.51806
6	13212287	13212446	diff_P1_vs_P2_common_765	0.05976
6	13295124	13295314	diff_P1_vs_P2_common_766	0.51551
6	13304017	13304185	diff_P1_vs_P2_common_767	0.58625
6	13357607	13357736	diff_P1_vs_P2_common_768	1.92991
6	13362560	13362792	diff_P1_vs_P2_common_769	0.40524
6	13698485	13698668	diff_P1_vs_P2_common_770	0.35146
6	14289677	14289836	diff_P1_vs_P2_common_771	0.02903
6	14293845	14294030	diff_P1_vs_P2_common_772	0.24569
6	14408310	14408433	diff_P1_vs_P2_common_773	0.47548
6	15912691	15912843	diff_P1_vs_P2_common_774	1.00920
6	16078962	16079119	diff_P1_vs_P2_common_775	1.36405
6	16141080	16141213	diff_P1_vs_P2_common_776	2.05394
6	18362356	18362493	diff_P1_vs_P2_common_777	1.04973
6	19146207	19146339	diff_P1_vs_P2_common_778	0.76730
6	19582854	19582984	diff_P1_vs_P2_common_779	0.47106
6	19590269	19590400	diff_P1_vs_P2_common_780	0.11399
6	24138610	24138759	diff_P1_vs_P2_common_781	0.05276
6	24176339	24176545	diff_P1_vs_P2_common_782	0.84887
6	25508662	25508815	diff_P1_vs_P2_common_783	1.10060
6	26194617	26194757	diff_P1_vs_P2_common_784	0.95869
6	27765133	27765371	diff_P1_vs_P2_common_785	0.73069
6	28921535	28921658	diff_P1_vs_P2_common_786	1.58145
6	29083220	29083366	diff_P1_vs_P2_common_787	0.57237
6	30229022	30229146	diff_P1_vs_P2_common_788	1.41804
6	30246907	30247099	diff_P1_vs_P2_common_789	1.43430
6	31303464	31303642	diff_P1_vs_P2_common_790	0.03674
6	32001153	32001313	diff_P1_vs_P2_common_791	1.16466
6	32434640	32434812	diff_P1_vs_P2_common_792	1.37322
6	32477114	32477273	diff_P1_vs_P2_common_793	0.43800
6	32992627	32992807	diff_P1_vs_P2_common_794	0.60856
6	33269732	33269870	diff_P1_vs_P2_common_795	1.07097
6	33387370	33387499	diff_P1_vs_P2_common_796	0.47276
6	33434808	33434946	diff_P1_vs_P2_common_797	1.50455
6	33954507	33954629	diff_P1_vs_P2_common_798	0.46206
6	34901648	34901836	diff_P1_vs_P2_common_799	1.50491
6	35671671	35671837	diff_P1_vs_P2_common_800	0.35502
6	35963599	35963795	diff_P1_vs_P2_common_801	0.74231
6	36644457	36644612	diff_P1_vs_P2_common_802	0.60761
6	36825181	36825305	diff_P1_vs_P2_common_803	0.72777
6	37238659	37238844	diff_P1_vs_P2_common_804	0.32493
6	37303344	37303543	diff_P1_vs_P2_common_805	0.32144
6	37324904	37325056	diff_P1_vs_P2_common_806	0.23400
6	37505951	37506095	diff_P1_vs_P2_common_807	1.02432
6	38153862	38153989	diff_P1_vs_P2_common_808	0.82722
6	39542742	39542891	diff_P1_vs_P2_common_809	0.45618
6	39986977	39987129	diff_P1_vs_P2_common_810	1.64360
6	40034211	40034365	diff_P1_vs_P2_common_811	1.12314
6	40051607	40051798	diff_P1_vs_P2_common_812	1.26917
6	40229193	40229344	diff_P1_vs_P2_common_813	0.95539
6	40569105	40569238	diff_P1_vs_P2_common_814	0.79948
6	40754516	40754682	diff_P1_vs_P2_common_815	0.74462
6	40799026	40799228	diff_P1_vs_P2_common_816	0.89184
6	41662913	41663058	diff_P1_vs_P2_common_817	1.33221
6	42891709	42891830	diff_P1_vs_P2_common_818	1.17509
6	43958850	43959036	diff_P1_vs_P2_common_819	0.80841
6	44469999	44470144	diff_P1_vs_P2_common_820	0.44072
6	45011195	45011341	diff_P1_vs_P2_common_821	0.19891
6	45015146	45015266	diff_P1_vs_P2_common_822	0.34634
6	50480029	50480174	diff_P1_vs_P2_common_823	1.13425
6	50926245	50926415	diff_P1_vs_P2_common_824	1.10720
6	51859260	51859423	diff_P1_vs_P2_common_825	0.91778
6	52785626	52785754	diff_P1_vs_P2_common_826	1.72910
6	53624346	53624508	diff_P1_vs_P2_common_827	0.19950
6	53860231	53860451	diff_P1_vs_P2_common_828	0.80412
6	54303400	54303582	diff_P1_vs_P2_common_829	1.84707
6	55613516	55613654	diff_P1_vs_P2_common_830	0.88955
6	57285980	57286166	diff_P1_vs_P2_common_831	1.54380
6	57529204	57529393	diff_P1_vs_P2_common_832	1.04510
6	58236039	58236176	diff_P1_vs_P2_common_833	1.09067
6	58990288	58990410	diff_P1_vs_P2_common_834	0.88539
7	50	388	diff_P1_vs_P2_common_835	0.25324
7	47523	47727	diff_P1_vs_P2_common_836	1.80584
7	166163	166390	diff_P1_vs_P2_common_837	0.49497
7	330345	330489	diff_P1_vs_P2_common_838	0.10301
7	1792734	1792873	diff_P1_vs_P2_common_839	2240399252494745600.00000
7	3941192	3941343	diff_P1_vs_P2_common_840	0.61734
7	5760943	5761126	diff_P1_vs_P2_common_841	0.50019
7	5769855	5770049	diff_P1_vs_P2_common_842	0.56776
7	5912734	5912941	diff_P1_vs_P2_common_843	0.63256
7	6055206	6055340	diff_P1_vs_P2_common_844	1.59948
7	7013607	7013755	diff_P1_vs_P2_common_845	0.34608
7	7076028	7076159	diff_P1_vs_P2_common_846	0.09845
7	7963792	7963964	diff_P1_vs_P2_common_847	0.23165
7	8488639	8488784	diff_P1_vs_P2_common_848	0.90991
7	10565941	10566164	diff_P1_vs_P2_common_849	1.06632
7	10855455	10855602	diff_P1_vs_P2_common_850	1.55105
7	10983306	10983443	diff_P1_vs_P2_common_851	0.11717
7	11340360	11340491	diff_P1_vs_P2_common_852	0.06429
7	12182458	12182583	diff_P1_vs_P2_common_853	1.30408
7	13303680	13303849	diff_P1_vs_P2_common_854	1.13502
7	14570873	14571074	diff_P1_vs_P2_common_855	0.50474
7	14729480	14729642	diff_P1_vs_P2_common_856	1.75582
7	15194595	15194749	diff_P1_vs_P2_common_857	0.42943
7	17476034	17476199	diff_P1_vs_P2_common_858	0.69850
7	18001339	18001495	diff_P1_vs_P2_common_859	1.78170
7	18200999	18201176	diff_P1_vs_P2_common_860	0.58249
7	19018513	19018640	diff_P1_vs_P2_common_861	0.15280
7	19031609	19031742	diff_P1_vs_P2_common_862	1.14015
7	19046723	19046854	diff_P1_vs_P2_common_863	0.28882
7	19262557	19262759	diff_P1_vs_P2_common_864	0.62151
7	19396904	19397116	diff_P1_vs_P2_common_865	0.11492
7	19544820	19544977	diff_P1_vs_P2_common_866	1.31243
7	19589775	19589931	diff_P1_vs_P2_common_867	0.32354
7	19842452	19842621	diff_P1_vs_P2_common_868	0.19929
7	20455316	20455458	diff_P1_vs_P2_common_869	0.21766
7	20810153	20810339	diff_P1_vs_P2_common_870	0.77540
7	22098991	22099115	diff_P1_vs_P2_common_871	2.68666
7	22585338	22585553	diff_P1_vs_P2_common_872	0.72116
7	22871718	22871904	diff_P1_vs_P2_common_873	1.58592
7	24345883	24346052	diff_P1_vs_P2_common_874	0.87678
7	24421352	24421535	diff_P1_vs_P2_common_875	0.92106
7	25295850	25296001	diff_P1_vs_P2_common_876	2.00903
7	25400524	25400686	diff_P1_vs_P2_common_877	0.07411
7	25623025	25623181	diff_P1_vs_P2_common_878	0.42456
7	25756521	25756651	diff_P1_vs_P2_common_879	0.26350
7	25795300	25795511	diff_P1_vs_P2_common_880	0.48830
7	26056783	26056923	diff_P1_vs_P2_common_881	0.55366
7	26502487	26502617	diff_P1_vs_P2_common_882	0.85056
7	27665372	27665581	diff_P1_vs_P2_common_883	2.23436
7	27681672	27681894	diff_P1_vs_P2_common_884	0.78213
7	27848716	27848859	diff_P1_vs_P2_common_885	1.82187
7	28629362	28629518	diff_P1_vs_P2_common_886	0.36761
7	28801742	28801934	diff_P1_vs_P2_common_887	1.28677
7	28936290	28936454	diff_P1_vs_P2_common_888	1.69538
7	29561580	29561763	diff_P1_vs_P2_common_889	0.71470
7	29730817	29730965	diff_P1_vs_P2_common_890	0.17752
7	30592367	30592598	diff_P1_vs_P2_common_891	1.01729
7	30796658	30796816	diff_P1_vs_P2_common_892	1.85912
7	37371274	37371425	diff_P1_vs_P2_common_893	0.38650
7	37578441	37578564	diff_P1_vs_P2_common_894	0.25055
7	37584561	37584702	diff_P1_vs_P2_common_895	1.30226
7	39129352	39129578	diff_P1_vs_P2_common_896	0.87079
7	39708143	39708309	diff_P1_vs_P2_common_897	0.15286
7	40144618	40144782	diff_P1_vs_P2_common_898	0.17879
7	40874542	40874743	diff_P1_vs_P2_common_899	0.52091
7	41317378	41317570	diff_P1_vs_P2_common_900	0.91614
7	41958960	41959140	diff_P1_vs_P2_common_901	0.72362
7	42140713	42140923	diff_P1_vs_P2_common_902	0.11568
7	43037259	43037408	diff_P1_vs_P2_common_903	0.25633
7	45292131	45292330	diff_P1_vs_P2_common_904	1.11393
7	45880360	45880555	diff_P1_vs_P2_common_905	0.60626
7	46338106	46338277	diff_P1_vs_P2_common_906	0.75037
7	47985076	47985261	diff_P1_vs_P2_common_907	0.41629
7	48023063	48023256	diff_P1_vs_P2_common_908	1.23809
7	48439628	48439804	diff_P1_vs_P2_common_909	1.36843
7	48835318	48835504	diff_P1_vs_P2_common_910	0.29245
7	49097110	49097231	diff_P1_vs_P2_common_911	1.04306
7	49703002	49703186	diff_P1_vs_P2_common_912	0.36871
7	49991180	49991315	diff_P1_vs_P2_common_913	0.44083
7	51028687	51028878	diff_P1_vs_P2_common_914	0.20043
7	51912226	51912359	diff_P1_vs_P2_common_915	1.76173
7	52624489	52624627	diff_P1_vs_P2_common_916	1.05102
7	53230621	53230905	diff_P1_vs_P2_common_917	1.05900
7	53994539	53994682	diff_P1_vs_P2_common_918	1.31960
7	54127977	54128160	diff_P1_vs_P2_common_919	0.61520
7	55777857	55778052	diff_P1_vs_P2_common_920	0.06991
7	56405973	56406115	diff_P1_vs_P2_common_921	0.66724
7	56481738	56481906	diff_P1_vs_P2_common_922	1.67946
7	56740904	56741092	diff_P1_vs_P2_common_923	1.42765
7	56989021	56989157	diff_P1_vs_P2_common_924	0.40873
7	58797230	58797390	diff_P1_vs_P2_common_925	1.20580
7	58805379	58805579	diff_P1_vs_P2_common_926	0.82587
7	58831602	58831789	diff_P1_vs_P2_common_927	1.51520
7	59005751	59005903	diff_P1_vs_P2_common_928	0.17578
7	59012464	59012646	diff_P1_vs_P2_common_929	0.24023
7	62271442	62271638	diff_P1_vs_P2_common_930	1.68374
7	62360843	62360998	diff_P1_vs_P2_common_931	1.90775
7	63034901	63035074	diff_P1_vs_P2_common_932	0.71438
7	63904065	63904256	diff_P1_vs_P2_common_933	0.36848
7	64388381	64388539	diff_P1_vs_P2_common_934	0.91697
7	65323745	65323877	diff_P1_vs_P2_common_935	0.61726
7	65504615	65505265	diff_P1_vs_P2_common_936	0.30973
8	218815	218999	diff_P1_vs_P2_common_937	0.90764
8	274543	274685	diff_P1_vs_P2_common_938	0.75241
8	1537779	1537933	diff_P1_vs_P2_common_939	0.41322
8	1895356	1895518	diff_P1_vs_P2_common_940	1.48621
8	1904261	1904434	diff_P1_vs_P2_common_941	1.37890
8	1943761	1943895	diff_P1_vs_P2_common_942	1.25470
8	2219344	2219533	diff_P1_vs_P2_common_943	1.67170
8	3490822	3491011	diff_P1_vs_P2_common_944	1.37527
8	4147398	4147522	diff_P1_vs_P2_common_945	0.64299
8	4149855	4150007	diff_P1_vs_P2_common_946	1.36236
8	4691715	4691864	diff_P1_vs_P2_common_947	0.69606
8	4906387	4906563	diff_P1_vs_P2_common_948	0.53931
8	5730492	5730627	diff_P1_vs_P2_common_949	0.38544
8	5911426	5911645	diff_P1_vs_P2_common_950	0.91703
8	6119875	6120064	diff_P1_vs_P2_common_951	0.14313
8	6454386	6454593	diff_P1_vs_P2_common_952	0.85292
8	7201406	7201540	diff_P1_vs_P2_common_953	0.71576
8	7505449	7505569	diff_P1_vs_P2_common_954	2.29682
8	7610115	7610295	diff_P1_vs_P2_common_955	1.23162
8	7900592	7900721	diff_P1_vs_P2_common_956	1.10156
8	8163286	8163420	diff_P1_vs_P2_common_957	0.96056
8	8209197	8209353	diff_P1_vs_P2_common_958	0.62779
8	8743037	8743323	diff_P1_vs_P2_common_959	1.31106
8	8827775	8827913	diff_P1_vs_P2_common_960	1.61655
8	9055142	9055300	diff_P1_vs_P2_common_961	1.08497
8	9981777	9981951	diff_P1_vs_P2_common_962	1.62159
8	10535108	10535267	diff_P1_vs_P2_common_963	1.36256
8	12323422	12323582	diff_P1_vs_P2_common_964	0.39835
8	12962888	12963072	diff_P1_vs_P2_common_965	0.32841
8	13172638	13172759	diff_P1_vs_P2_common_966	0.20834
8	13177156	13177345	diff_P1_vs_P2_common_967	0.63727
8	13256596	13256727	diff_P1_vs_P2_common_968	0.34365
8	13392722	13392882	diff_P1_vs_P2_common_969	0.52274
8	13947309	13947484	diff_P1_vs_P2_common_970	1.21881
8	13954259	13954434	diff_P1_vs_P2_common_971	0.51939
8	14206508	14206650	diff_P1_vs_P2_common_972	0.40013
8	14325695	14325935	diff_P1_vs_P2_common_973	1.74586
8	14673084	14673223	diff_P1_vs_P2_common_974	0.23550
8	15401722	15401872	diff_P1_vs_P2_common_975	0.64504
8	16542148	16542302	diff_P1_vs_P2_common_976	0.92404
8	16585132	16585304	diff_P1_vs_P2_common_977	0.09972
8	16734855	16734975	diff_P1_vs_P2_common_978	1.01567
8	17846928	17847070	diff_P1_vs_P2_common_979	0.98638
8	17854463	17854623	diff_P1_vs_P2_common_980	0.34569
8	17868701	17868843	diff_P1_vs_P2_common_981	0.67599
8	17887209	17887352	diff_P1_vs_P2_common_982	1.40907
8	18216172	18216320	diff_P1_vs_P2_common_983	0.87526
8	18505638	18505769	diff_P1_vs_P2_common_984	0.82348
8	18540984	18541136	diff_P1_vs_P2_common_985	1.28320
8	19984891	19985097	diff_P1_vs_P2_common_986	0.64484
8	19999038	19999274	diff_P1_vs_P2_common_987	0.51758
8	21590302	21590434	diff_P1_vs_P2_common_988	1.86591
8	22984301	22984598	diff_P1_vs_P2_common_989	0.55958
8	23390903	23391157	diff_P1_vs_P2_common_990	0.93228
8	23616656	23616816	diff_P1_vs_P2_common_991	0.16805
8	23905950	23906070	diff_P1_vs_P2_common_992	1.30180
8	24512934	24513088	diff_P1_vs_P2_common_993	1.81336
8	24637212	24637335	diff_P1_vs_P2_common_994	1.59017
8	24752050	24752308	diff_P1_vs_P2_common_995	1.11621
8	25064765	25064903	diff_P1_vs_P2_common_996	0.08578
8	25509644	25509770	diff_P1_vs_P2_common_997	0.16066
8	25682259	25682431	diff_P1_vs_P2_common_998	0.38597
8	30795711	30795844	diff_P1_vs_P2_common_999	0.47184
8	30962267	30962407	diff_P1_vs_P2_common_1000	0.63560
8	32612928	32613062	diff_P1_vs_P2_common_1001	1.26486
8	33035546	33035705	diff_P1_vs_P2_common_1002	1.31737
8	33576862	33577039	diff_P1_vs_P2_common_1003	0.88561
8	33708630	33708790	diff_P1_vs_P2_common_1004	1.53203
8	34963956	34964181	diff_P1_vs_P2_common_1005	1.76100
8	34978507	34978680	diff_P1_vs_P2_common_1006	1.35955
8	36439194	36439394	diff_P1_vs_P2_common_1007	1.22962
8	36696549	36696701	diff_P1_vs_P2_common_1008	0.81835
8	37544039	37544188	diff_P1_vs_P2_common_1009	0.20039
8	37582512	37582656	diff_P1_vs_P2_common_1010	0.15108
8	37872268	37872446	diff_P1_vs_P2_common_1011	1.36672
8	38035638	38035830	diff_P1_vs_P2_common_1012	0.50780
8	38094857	38095023	diff_P1_vs_P2_common_1013	0.41606
8	38771448	38771592	diff_P1_vs_P2_common_1014	0.34119
8	38857871	38858025	diff_P1_vs_P2_common_1015	1.97109
8	41959743	41959912	diff_P1_vs_P2_common_1016	1.06968
8	42606528	42606680	diff_P1_vs_P2_common_1017	0.16180
8	43126739	43126937	diff_P1_vs_P2_common_1018	0.92502
8	43374725	43374847	diff_P1_vs_P2_common_1019	0.38411
8	43466883	43467034	diff_P1_vs_P2_common_1020	0.23909
8	43471105	43471231	diff_P1_vs_P2_common_1021	1.15233
8	44085607	44085837	diff_P1_vs_P2_common_1022	0.64699
8	44092731	44092969	diff_P1_vs_P2_common_1023	0.32405
8	44220153	44220310	diff_P1_vs_P2_common_1024	0.68330
8	45708583	45708717	diff_P1_vs_P2_common_1025	0.40487
8	45772574	45772741	diff_P1_vs_P2_common_1026	1.20155
8	45828925	45829057	diff_P1_vs_P2_common_1027	0.30985
8	46188525	46188667	diff_P1_vs_P2_common_1028	0.21182
8	46527509	46527671	diff_P1_vs_P2_common_1029	0.65941
8	47017232	47017371	diff_P1_vs_P2_common_1030	0.57249
8	47704270	47704390	diff_P1_vs_P2_common_1031	0.78353
8	48288223	48288384	diff_P1_vs_P2_common_1032	1.61343
8	48382440	48382577	diff_P1_vs_P2_common_1033	0.80934
8	48425007	48425148	diff_P1_vs_P2_common_1034	1.08131
8	48503248	48503384	diff_P1_vs_P2_common_1035	0.19555
8	48581360	48581515	diff_P1_vs_P2_common_1036	0.64920
8	49317251	49317468	diff_P1_vs_P2_common_1037	0.75629
8	49717248	49717380	diff_P1_vs_P2_common_1038	0.36507
8	49724149	49724298	diff_P1_vs_P2_common_1039	0.23569
8	51105622	51105752	diff_P1_vs_P2_common_1040	2.09503
8	51420533	51420681	diff_P1_vs_P2_common_1041	0.62298
8	52967137	52967274	diff_P1_vs_P2_common_1042	0.56756
8	54113053	54113186	diff_P1_vs_P2_common_1043	0.06361
8	58010011	58010188	diff_P1_vs_P2_common_1044	0.53718
8	58014956	58015148	diff_P1_vs_P2_common_1045	0.83621
8	59510270	59510400	diff_P1_vs_P2_common_1046	0.76199
8	60557924	60558089	diff_P1_vs_P2_common_1047	1.21332
8	60845463	60845614	diff_P1_vs_P2_common_1048	0.19747
8	61451923	61452046	diff_P1_vs_P2_common_1049	0.87963
8	62194691	62194939	diff_P1_vs_P2_common_1050	1.35919
9	79	416	diff_P1_vs_P2_common_1051	0.16645
9	57504	57638	diff_P1_vs_P2_common_1052	0.03802
9	1621715	1621870	diff_P1_vs_P2_common_1053	0.76054
9	1658047	1658189	diff_P1_vs_P2_common_1054	0.13636
9	2132900	2133060	diff_P1_vs_P2_common_1055	1.47565
9	3804360	3804502	diff_P1_vs_P2_common_1056	0.83200
9	4107259	4107385	diff_P1_vs_P2_common_1057	0.69172
9	4108122	4108272	diff_P1_vs_P2_common_1058	0.62666
9	4876870	4876991	diff_P1_vs_P2_common_1059	0.17799
9	4925484	4925660	diff_P1_vs_P2_common_1060	0.34667
9	4948576	4948753	diff_P1_vs_P2_common_1061	0.97716
9	4956706	4956860	diff_P1_vs_P2_common_1062	0.32689
9	5151723	5151894	diff_P1_vs_P2_common_1063	1.16454
9	5789970	5790105	diff_P1_vs_P2_common_1064	1.09193
9	7171225	7171354	diff_P1_vs_P2_common_1065	1.28989
9	7600582	7600954	diff_P1_vs_P2_common_1066	0.93239
9	7604607	7605599	diff_P1_vs_P2_common_1067	0.78858
9	7606153	7606291	diff_P1_vs_P2_common_1068	2.47654
9	7606481	7606781	diff_P1_vs_P2_common_1069	1.57825
9	7606910	7607050	diff_P1_vs_P2_common_1070	2.40779
9	7607833	7608071	diff_P1_vs_P2_common_1071	1.17562
9	7608142	7608417	diff_P1_vs_P2_common_1072	2.23517
9	7609146	7609585	diff_P1_vs_P2_common_1073	0.82247
9	7609751	7610384	diff_P1_vs_P2_common_1074	0.97029
9	7610872	7611068	diff_P1_vs_P2_common_1075	2.41913
9	7611131	7611435	diff_P1_vs_P2_common_1076	2.07535
9	7611528	7612235	diff_P1_vs_P2_common_1077	1.59977
9	7612697	7613378	diff_P1_vs_P2_common_1078	1.60838
9	7613527	7613993	diff_P1_vs_P2_common_1079	1.94248
9	7614060	7614202	diff_P1_vs_P2_common_1080	2.19617
9	7614303	7614946	diff_P1_vs_P2_common_1081	1.36426
9	7615805	7616509	diff_P1_vs_P2_common_1082	0.43520
9	7616619	7617815	diff_P1_vs_P2_common_1083	0.74123
9	7632371	7633709	diff_P1_vs_P2_common_1084	1.02807
9	7634062	7634234	diff_P1_vs_P2_common_1085	2.28980
9	7634337	7634602	diff_P1_vs_P2_common_1086	1.93033
9	7637679	7639162	diff_P1_vs_P2_common_1087	0.75799
9	7641928	7642137	diff_P1_vs_P2_common_1088	1.51544
9	7642229	7642403	diff_P1_vs_P2_common_1089	2.30717
9	7642603	7642901	diff_P1_vs_P2_common_1090	0.92197
9	7643049	7645763	diff_P1_vs_P2_common_1091	1.03485
9	7653276	7654499	diff_P1_vs_P2_common_1092	0.81329
9	7658010	7658945	diff_P1_vs_P2_common_1093	0.62483
9	7659456	7660173	diff_P1_vs_P2_common_1094	0.95833
9	7660614	7661037	diff_P1_vs_P2_common_1095	2.03464
9	7661102	7663312	diff_P1_vs_P2_common_1096	1.07304
9	7663388	7663865	diff_P1_vs_P2_common_1097	0.30250
9	7664248	7665589	diff_P1_vs_P2_common_1098	0.85554
9	7665793	7666007	diff_P1_vs_P2_common_1099	1.84474
9	7666073	7666289	diff_P1_vs_P2_common_1100	1.93850
9	7666366	7669198	diff_P1_vs_P2_common_1101	0.79709
9	7669380	7670849	diff_P1_vs_P2_common_1102	0.98450
9	7671213	7671426	diff_P1_vs_P2_common_1103	1.39700
9	7671559	7671784	diff_P1_vs_P2_common_1104	2.19739
9	7672261	7672802	diff_P1_vs_P2_common_1105	1.42054
9	7673003	7673902	diff_P1_vs_P2_common_1106	0.81465
9	7674977	7676066	diff_P1_vs_P2_common_1107	1.38865
9	7678032	7678253	diff_P1_vs_P2_common_1108	1.25319
9	7679053	7679556	diff_P1_vs_P2_common_1109	0.37664
9	7679720	7680364	diff_P1_vs_P2_common_1110	1.23135
9	7680458	7680871	diff_P1_vs_P2_common_1111	1.79661
9	7681643	7683009	diff_P1_vs_P2_common_1112	1.01001
9	7683092	7683725	diff_P1_vs_P2_common_1113	1.43347
9	7683931	7684127	diff_P1_vs_P2_common_1114	0.17835
9	7696073	7696430	diff_P1_vs_P2_common_1115	1.86340
9	7696815	7697483	diff_P1_vs_P2_common_1116	0.07494
9	7697606	7697730	diff_P1_vs_P2_common_1117	0.15294
9	7697822	7697973	diff_P1_vs_P2_common_1118	1.22014
9	7698473	7698909	diff_P1_vs_P2_common_1119	1.76179
9	7698971	7701010	diff_P1_vs_P2_common_1120	0.80397
9	7701235	7701612	diff_P1_vs_P2_common_1121	1.60122
9	7701700	7702755	diff_P1_vs_P2_common_1122	1.19407
9	7702823	7703424	diff_P1_vs_P2_common_1123	1.59274
9	7703528	7705489	diff_P1_vs_P2_common_1124	0.55692
9	7705860	7706333	diff_P1_vs_P2_common_1125	1.62155
9	7706405	7708196	diff_P1_vs_P2_common_1126	0.87538
9	7709490	7709828	diff_P1_vs_P2_common_1127	0.10042
9	7710577	7711183	diff_P1_vs_P2_common_1128	0.81743
9	7712045	7712218	diff_P1_vs_P2_common_1129	2.51892
9	7712411	7712896	diff_P1_vs_P2_common_1130	1.49058
9	7712973	7713273	diff_P1_vs_P2_common_1131	1.43767
9	7713909	7715376	diff_P1_vs_P2_common_1132	0.71655
9	7717309	7718007	diff_P1_vs_P2_common_1133	0.76795
9	7718106	7718508	diff_P1_vs_P2_common_1134	2.09827
9	7718873	7720451	diff_P1_vs_P2_common_1135	1.15297
9	7720833	7721516	diff_P1_vs_P2_common_1136	1.26891
9	7721861	7722335	diff_P1_vs_P2_common_1137	0.37256
9	7722777	7723153	diff_P1_vs_P2_common_1138	1.69216
9	8096963	8097108	diff_P1_vs_P2_common_1139	1.05353
9	8990476	8990627	diff_P1_vs_P2_common_1140	0.85693
9	9245008	9245238	diff_P1_vs_P2_common_1141	0.68273
9	10071740	10071914	diff_P1_vs_P2_common_1142	0.67803
9	10585662	10585787	diff_P1_vs_P2_common_1143	0.44568
9	10870601	10870721	diff_P1_vs_P2_common_1144	0.08992
9	11740655	11740802	diff_P1_vs_P2_common_1145	1.79584
9	12480823	12480958	diff_P1_vs_P2_common_1146	2.12407
9	12601059	12601221	diff_P1_vs_P2_common_1147	0.14480
9	13187598	13187777	diff_P1_vs_P2_common_1148	1.45429
9	14291914	14292258	diff_P1_vs_P2_common_1149	1.11355
9	14390554	14390694	diff_P1_vs_P2_common_1150	2.07536
9	14494357	14494487	diff_P1_vs_P2_common_1151	0.54190
9	14754459	14754632	diff_P1_vs_P2_common_1152	0.77612
9	14953777	14953906	diff_P1_vs_P2_common_1153	0.38244
9	16043086	16043212	diff_P1_vs_P2_common_1154	1.25164
9	16864861	16865056	diff_P1_vs_P2_common_1155	0.88057
9	17040929	17041054	diff_P1_vs_P2_common_1156	1.51529
9	17735465	17735688	diff_P1_vs_P2_common_1157	0.69497
9	19042273	19042446	diff_P1_vs_P2_common_1158	0.60126
9	19379848	19380076	diff_P1_vs_P2_common_1159	1.08727
9	19419698	19419899	diff_P1_vs_P2_common_1160	1.38746
9	20103977	20104159	diff_P1_vs_P2_common_1161	0.33396
9	20239129	20239269	diff_P1_vs_P2_common_1162	1.29090
9	21181208	21181330	diff_P1_vs_P2_common_1163	0.77934
9	21232879	21233046	diff_P1_vs_P2_common_1164	0.84372
9	21242667	21242790	diff_P1_vs_P2_common_1165	1.04917
9	21379542	21379722	diff_P1_vs_P2_common_1166	0.36418
9	21394233	21394393	diff_P1_vs_P2_common_1167	0.26798
9	21465625	21465848	diff_P1_vs_P2_common_1168	0.20142
9	22305854	22306026	diff_P1_vs_P2_common_1169	1.36012
9	23074027	23074152	diff_P1_vs_P2_common_1170	0.45060
9	23555210	23555335	diff_P1_vs_P2_common_1171	0.38905
9	23750453	23750635	diff_P1_vs_P2_common_1172	0.78059
9	23755812	23755967	diff_P1_vs_P2_common_1173	1.40942
9	24242596	24242820	diff_P1_vs_P2_common_1174	1.11156
9	24642228	24642376	diff_P1_vs_P2_common_1175	0.72524
9	24676850	24676984	diff_P1_vs_P2_common_1176	1.08003
9	25981782	25981923	diff_P1_vs_P2_common_1177	0.20825
9	26248164	26248321	diff_P1_vs_P2_common_1178	0.22531
9	26385521	26385690	diff_P1_vs_P2_common_1179	1.10538
9	26466073	26466223	diff_P1_vs_P2_common_1180	1.02626
9	26502019	26502268	diff_P1_vs_P2_common_1181	0.82814
9	26523863	26524049	diff_P1_vs_P2_common_1182	1.07729
9	26982738	26982892	diff_P1_vs_P2_common_1183	0.31260
9	31659111	31659323	diff_P1_vs_P2_common_1184	0.35267
9	32154641	32154775	diff_P1_vs_P2_common_1185	0.79850
9	32383234	32383361	diff_P1_vs_P2_common_1186	1.76353
9	32535806	32535954	diff_P1_vs_P2_common_1187	1.96936
9	33443601	33443727	diff_P1_vs_P2_common_1188	0.16777
9	33807995	33808119	diff_P1_vs_P2_common_1189	0.09078
9	34125936	34126077	diff_P1_vs_P2_common_1190	1.14513
9	34582925	34583057	diff_P1_vs_P2_common_1191	2.02486
9	35214175	35214326	diff_P1_vs_P2_common_1192	0.58933
9	35317868	35318078	diff_P1_vs_P2_common_1193	1.18536
9	35367349	35367504	diff_P1_vs_P2_common_1194	0.81742
9	35849263	35849437	diff_P1_vs_P2_common_1195	0.68627
9	36123213	36123409	diff_P1_vs_P2_common_1196	1.03778
9	36907014	36907143	diff_P1_vs_P2_common_1197	0.20521
9	37182036	37182182	diff_P1_vs_P2_common_1198	0.57126
9	37367298	37367436	diff_P1_vs_P2_common_1199	1.21102
9	37400992	37401150	diff_P1_vs_P2_common_1200	0.26570
9	37407847	37408004	diff_P1_vs_P2_common_1201	0.24319
9	37432340	37432539	diff_P1_vs_P2_common_1202	1.08299
9	38589838	38589986	diff_P1_vs_P2_common_1203	2.11467
9	39564391	39564584	diff_P1_vs_P2_common_1204	0.52920
9	40982909	40983074	diff_P1_vs_P2_common_1205	1.63715
9	41007102	41007235	diff_P1_vs_P2_common_1206	0.51241
9	41028892	41029021	diff_P1_vs_P2_common_1207	0.82993
9	41097515	41097663	diff_P1_vs_P2_common_1208	1.81871
9	41133806	41133987	diff_P1_vs_P2_common_1209	1.89499
9	42019906	42020046	diff_P1_vs_P2_common_1210	0.24024
9	42055497	42055620	diff_P1_vs_P2_common_1211	1.22057
9	42384426	42384548	diff_P1_vs_P2_common_1212	0.34527
9	42913936	42914070	diff_P1_vs_P2_common_1213	0.24519
9	43142504	43142715	diff_P1_vs_P2_common_1214	1.32987
9	43381147	43381335	diff_P1_vs_P2_common_1215	0.77029
9	43860491	43860739	diff_P1_vs_P2_common_1216	1.17265
9	44910218	44910359	diff_P1_vs_P2_common_1217	1.09013
9	45288624	45288754	diff_P1_vs_P2_common_1218	1.59799
9	45507541	45507700	diff_P1_vs_P2_common_1219	0.15124
9	45662330	45662504	diff_P1_vs_P2_common_1220	1.20826
9	45776942	45777069	diff_P1_vs_P2_common_1221	0.40647
9	45923722	45923895	diff_P1_vs_P2_common_1222	0.34306
9	45957497	45957703	diff_P1_vs_P2_common_1223	0.37651
9	45964646	45964796	diff_P1_vs_P2_common_1224	0.84805
9	46383414	46383564	diff_P1_vs_P2_common_1225	0.94982
9	49089173	49089345	diff_P1_vs_P2_common_1226	0.21197
9	53042173	53042370	diff_P1_vs_P2_common_1227	0.56832
9	57454622	57454750	diff_P1_vs_P2_common_1228	0.97863
9	57954186	57954367	diff_P1_vs_P2_common_1229	1.68150
9	58020175	58020336	diff_P1_vs_P2_common_1230	1.68448
